# Supplementary material for: (E)-3-(4-Fluoro­phen­yl)-1-(2-nitro­phen­yl)prop-2-en-1-one
Source: Acta Crystallogr Sect E Struct Rep Online. 2010 May 22;66(Pt 6):o1414. doi: 10.1107/S160053681001809X (PMC2979392; doi:10.1107/S160053681001809X)
Supplement: Supplementary file 2 [file e-66-o1414-Isup2.hkl]

# 
# h,k,l, Fc-squared, Fo-squared, sigma(Fo-squared) and status flag 
# 
data_I
_shelx_title ' wf09142 in P2(1)/n' 
_shelx_refln_list_code          4 
_shelx_F_calc_maximum      114.71 
_exptl_crystal_F_000       560.00 
_reflns_d_resolution_high  0.7702 
 
loop_ 
 _symmetry_equiv_pos_as_xyz 
 'x, y, z' 
 '-x+1/2, y+1/2, -z+1/2' 
 '-x, -y, -z' 
 'x-1/2, -y-1/2, z-1/2' 
 
_cell_length_a     7.7698 
_cell_length_b    17.0719 
_cell_length_c     9.7590 
_cell_angle_alpha  90.000 
_cell_angle_beta   96.721 
_cell_angle_gamma  90.000 
 
_shelx_F_squared_multiplier     1.000 
 
loop_ 
 _refln_index_h 
 _refln_index_k 
 _refln_index_l 
 _refln_F_squared_calc 
 _refln_F_squared_meas 
 _refln_F_squared_sigma 
 _refln_observed_status 
   2   0   0     7250.81     7899.37     88.99 o 
   4   0   0      592.59      646.14      6.47 o 
   6   0   0       12.21        9.60      0.42 o 
   8   0   0       35.80       38.67      0.99 o 
  10   0   0        7.30        7.63      5.79 o 
   2   1   0     2352.87     2432.12     18.07 o 
   3   1   0        8.99        9.59      0.32 o 
   4   1   0     1279.32     1339.41     19.88 o 
   5   1   0      199.71      193.87      1.47 o 
   6   1   0        2.88        1.34      0.22 o 
   7   1   0        1.83        1.19      0.25 o 
   8   1   0        8.24        7.77      0.61 o 
   9   1   0        0.72       -0.04      0.83 o 
  10   1   0        0.44        0.67      0.89 o 
   1   2   0     1378.49     1454.43      9.70 o 
   2   2   0    11435.82    11941.94     92.97 o 
   3   2   0       62.26       60.92      0.67 o 
   4   2   0     1084.68     1226.21     13.11 o 
   5   2   0        3.12        3.10      0.39 o 
   6   2   0       66.89       70.85      1.03 o 
   7   2   0        7.08        5.31      0.50 o 
   8   2   0        0.60        0.56      0.36 o 
   9   2   0       31.68       38.04      1.40 o 
   1   3   0     2507.27     2577.51     18.41 o 
   2   3   0     2891.68     3002.77     22.13 o 
   3   3   0      623.05      670.53      5.55 o 
   4   3   0        0.69        2.53      0.21 o 
   5   3   0        0.08        0.84      0.37 o 
   6   3   0      218.08      215.35      5.54 o 
   7   3   0       56.56       63.18      1.16 o 
   8   3   0       17.36       13.92      0.85 o 
   9   3   0        4.40        5.69      1.14 o 
   0   4   0     2582.32     2621.91     26.63 o 
   1   4   0       30.43       34.46      0.62 o 
   2   4   0       72.40       47.14      0.81 o 
   3   4   0       97.90       79.03      0.75 o 
   4   4   0      168.34      180.12      1.59 o 
   5   4   0        1.66        2.32      0.35 o 
   6   4   0        3.18        1.59      0.67 o 
   7   4   0        4.04        4.27      0.61 o 
   8   4   0       44.35       40.82      1.50 o 
   9   4   0       42.07       46.71      1.56 o 
   1   5   0      878.24      918.76     13.25 o 
   2   5   0      268.45      248.53      2.69 o 
   3   5   0      316.84      358.72      2.96 o 
   4   5   0       80.72       65.87      0.71 o 
   5   5   0      171.11      162.04      1.53 o 
   6   5   0       18.69       12.67      1.25 o 
   7   5   0        0.30        2.70      0.71 o 
   8   5   0       42.22       35.29      1.05 o 
   9   5   0        6.41        8.81      1.38 o 
   0   6   0    10440.09    10129.21    120.05 o 
   1   6   0      161.43      141.68      1.37 o 
   2   6   0       54.22       55.11      0.84 o 
   3   6   0        6.17        4.94      0.57 o 
   4   6   0       34.02       23.07      0.45 o 
   5   6   0      116.00      113.77      1.39 o 
   6   6   0      209.93      209.98      2.31 o 
   7   6   0      426.35      448.31      5.04 o 
   8   6   0       13.42       13.00      0.85 o 
   9   6   0       17.38       14.93      0.90 o 
   1   7   0      134.27      144.47      1.45 o 
   2   7   0      958.90      984.20      7.86 o 
   3   7   0       14.53        9.77      0.59 o 
   4   7   0      397.70      353.66      2.69 o 
   5   7   0      102.87       95.96      1.19 o 
   6   7   0       50.74       44.39      1.03 o 
   7   7   0      244.40      242.79      5.60 o 
   8   7   0        3.37        5.99      0.84 o 
   9   7   0       13.15       22.20      2.00 o 
   0   8   0      194.19      158.32      2.27 o 
   1   8   0      221.42      216.91      2.13 o 
   2   8   0     1519.92     1687.95     14.04 o 
   3   8   0       25.57       21.88      0.98 o 
   4   8   0       27.76       24.02      0.81 o 
   5   8   0      152.30      166.02      1.57 o 
   6   8   0      220.23      238.44      2.88 o 
   7   8   0        6.80        5.83      1.43 o 
   8   8   0        0.19       -0.14      0.66 o 
   9   8   0        5.23        5.22      1.20 o 
   1   9   0        9.66        8.58      0.92 o 
   2   9   0      337.10      318.62      2.96 o 
   3   9   0       73.74       70.25      1.16 o 
   4   9   0      154.66      147.68      1.85 o 
   5   9   0        8.37        8.55      0.47 o 
   6   9   0      196.63      191.33      2.09 o 
   7   9   0        0.00        0.41      0.51 o 
   8   9   0        0.21       -0.06      0.68 o 
   9   9   0        0.19       -0.64      1.26 o 
   0  10   0     1192.19     1285.99     51.57 o 
   1  10   0      554.75      558.08      5.56 o 
   2  10   0        0.26        1.55      0.66 o 
   3  10   0       72.29       70.72      1.31 o 
   4  10   0      103.86       95.79      1.56 o 
   5  10   0       29.76       22.67      0.68 o 
   6  10   0       88.21       86.32      1.32 o 
   7  10   0       28.59       24.99      1.01 o 
   8  10   0        0.03        0.72      1.23 o 
   1  11   0      176.05      185.33      2.28 o 
   2  11   0       62.07       68.65      1.46 o 
   3  11   0       33.41       32.74      1.11 o 
   4  11   0        0.57        1.39      0.70 o 
   5  11   0       19.79       23.24      1.13 o 
   6  11   0       13.94       12.79      0.74 o 
   7  11   0        9.37        8.86      0.65 o 
   8  11   0       21.77       27.81      2.42 o 
   0  12   0       30.56       39.46      1.45 o 
   1  12   0      191.56      184.66      2.11 o 
   2  12   0       94.58      104.72      1.71 o 
   3  12   0       13.20       14.14      1.11 o 
   4  12   0       63.45       60.77      1.65 o 
   5  12   0       76.56       81.41      1.79 o 
   6  12   0        3.16        2.94      0.56 o 
   7  12   0        7.72        9.24      1.48 o 
   8  12   0        1.62        1.60      1.41 o 
   1  13   0       60.01       62.20      1.32 o 
   2  13   0      127.77      121.60      1.91 o 
   3  13   0        5.08        6.39      0.90 o 
   4  13   0       46.03       50.31      1.46 o 
   5  13   0        0.12        0.55      0.78 o 
   6  13   0        1.94        0.76      0.43 o 
   7  13   0       17.50       23.29      1.64 o 
   8  13   0        0.46        1.02      1.61 o 
   0  14   0       44.58       35.40      2.84 o 
   1  14   0       27.76       27.61      1.07 o 
   2  14   0        7.50        5.68      0.99 o 
   3  14   0       34.07       37.75      1.37 o 
   4  14   0       12.93       13.55      2.50 o 
   5  14   0        1.22        2.89      0.87 o 
   6  14   0       28.83       28.66      1.09 o 
   7  14   0       10.78       11.32      1.30 o 
   1  15   0        8.55        9.49      0.96 o 
   2  15   0        9.82        6.26      0.91 o 
   3  15   0        0.79        0.09      0.75 o 
   4  15   0       40.27       40.09      1.41 o 
   5  15   0        2.15        3.20      1.10 o 
   6  15   0        5.92        6.24      0.67 o 
   7  15   0        0.13       -0.36      0.87 o 
   0  16   0       51.17       60.93      2.31 o 
   1  16   0       16.30       15.41      1.22 o 
   2  16   0       19.24       18.29      1.15 o 
   3  16   0        7.84        9.13      2.30 o 
   4  16   0       14.60       14.43      1.19 o 
   5  16   0        4.93        4.64      1.15 o 
   6  16   0        0.62        0.56      0.53 o 
   1  17   0        4.37        3.33      1.05 o 
   2  17   0        0.46        0.51      0.78 o 
   3  17   0       42.76       46.49      1.76 o 
   4  17   0        3.59        5.42      1.71 o 
   5  17   0        3.10        2.25      1.12 o 
   6  17   0        0.13        0.16      0.49 o 
   0  18   0       10.75        8.64      2.69 o 
   1  18   0        5.28        3.32      1.36 o 
   2  18   0        3.85        0.74      0.91 o 
   3  18   0        0.05        0.23      0.88 o 
   4  18   0        4.66        4.92      2.23 o 
   5  18   0        1.53        0.90      0.98 o 
   1  19   0        0.00        0.69      0.90 o 
   2  19   0        4.52        3.14      1.90 o 
   3  19   0       55.76       57.55      2.03 o 
   4  19   0        1.08        0.62      1.14 o 
   5  19   0        2.21        1.36      1.13 o 
   0  20   0        6.06       -0.09      1.35 o 
   1  20   0        6.22        2.85      1.91 o 
   2  20   0        0.19       -0.08      0.90 o 
   3  20   0       10.71        0.07      1.12 o 
   4  20   0        9.16        6.49      2.78 o 
   1  21   0        3.21        1.10      1.06 o 
   2  21   0        5.51        3.81      2.29 o 
   3  21   0       19.25       13.71      5.49 o 
   0  22   0        3.97        0.08      1.36 o 
   1  22   0        8.57        0.04      0.94 o 
  -9   0   1        4.75        4.92      1.54 o 
  -7   0   1      186.35      188.78      2.58 o 
  -5   0   1      501.49      446.49      4.97 o 
  -3   0   1      562.65      619.70      5.98 o 
  -1   0   1     1984.67     2127.59     16.50 o 
   1   0   1      387.58      408.68      5.33 o 
   5   0   1       92.59       76.41      1.08 o 
   7   0   1      223.42      228.43      4.45 o 
   9   0   1        2.56        2.44      1.36 o 
 -10   1   1        1.85        1.55      0.95 o 
  -9   1   1        4.58        2.71      1.00 o 
  -8   1   1        7.04        5.80      0.51 o 
  -7   1   1      128.31      138.76      1.38 o 
  -6   1   1       17.05       15.98      0.45 o 
  -5   1   1       64.04       69.17      0.78 o 
  -4   1   1      489.22      532.65      3.17 o 
  -3   1   1      314.79      296.77      1.73 o 
  -2   1   1     4458.80     4785.14     32.35 o 
  -1   1   1     2186.60     2250.09     12.44 o 
   1   1   1     1675.80     1606.27     15.32 o 
   2   1   1       57.43       72.83      1.13 o 
   3   1   1       63.41       61.85      0.58 o 
   4   1   1      859.70      956.31     25.48 o 
   5   1   1       36.02       35.81      0.63 o 
   6   1   1      246.40      260.32      2.31 o 
   7   1   1        5.78        2.42      0.32 o 
   8   1   1        3.64        2.00      0.32 o 
   9   1   1        6.57        8.23      1.11 o 
 -10   2   1        8.73        7.38      1.93 o 
  -9   2   1       19.25       24.68      1.05 o 
  -8   2   1        8.87       10.36      0.59 o 
  -7   2   1       86.63       93.01      1.35 o 
  -6   2   1      148.62      147.89      1.34 o 
  -5   2   1       58.73       53.71      0.78 o 
  -4   2   1     1000.57     1034.82      6.11 o 
  -3   2   1      848.19      752.27      4.33 o 
  -2   2   1     9422.56     9893.46     81.66 o 
  -1   2   1     2219.99     2416.29     16.66 o 
   0   2   1      212.61      200.60      1.29 o 
   1   2   1     1375.93     1342.90     12.86 o 
   2   2   1      115.68      117.00      1.99 o 
   3   2   1     2355.60     2496.19     39.43 o 
   4   2   1      695.70      762.85      8.46 o 
   5   2   1       37.78       42.52      1.55 o 
   6   2   1        0.01        0.11      0.28 o 
   7   2   1       61.12       55.93      1.00 o 
   8   2   1        1.87        1.68      0.33 o 
   9   2   1        0.74        0.87      0.95 o 
  -9   3   1       42.16       46.49      1.07 o 
  -8   3   1        4.35        4.10      0.76 o 
  -7   3   1      251.39      247.33      2.67 o 
  -6   3   1        7.09        7.03      0.64 o 
  -5   3   1       54.50       54.78      0.74 o 
  -4   3   1      186.52      157.75      1.28 o 
  -3   3   1      135.60      126.37      1.11 o 
  -2   3   1     6630.17     6903.84     50.79 o 
  -1   3   1      872.48      915.90      6.86 o 
   0   3   1    12311.88    11252.59    266.09 o 
   1   3   1     1136.69     1091.23     11.21 o 
   2   3   1       46.61       38.20      0.61 o 
   3   3   1       82.05       71.21      0.97 o 
   4   3   1      129.66      128.97      2.84 o 
   5   3   1        1.21        3.04      0.80 o 
   6   3   1       91.67       88.54      1.30 o 
   7   3   1       16.50       15.34      0.92 o 
   8   3   1        0.65        0.35      0.32 o 
   9   3   1        2.35        6.41      1.10 o 
  -9   4   1       33.68       36.54      1.78 o 
  -8   4   1       16.22       20.88      1.05 o 
  -7   4   1       19.93       23.73      1.00 o 
  -6   4   1       24.70       21.23      0.59 o 
  -5   4   1       84.99       76.59      0.83 o 
  -4   4   1      469.64      529.91      4.04 o 
  -3   4   1      557.64      557.91      3.62 o 
  -2   4   1    13158.49    13868.26    120.63 o 
  -1   4   1      111.91      116.68      1.10 o 
   0   4   1    10675.54     9992.29    185.04 o 
   1   4   1     3750.22     3930.85     29.86 o 
   2   4   1       30.69       32.29      0.79 o 
   3   4   1      223.41      210.13      1.97 o 
   4   4   1        6.81        2.78      0.71 o 
   5   4   1       99.04       99.10      1.94 o 
   6   4   1        0.65        1.24      0.92 o 
   7   4   1      128.06      120.32      1.92 o 
   8   4   1        0.36        0.48      0.62 o 
   9   4   1        1.82        1.85      1.08 o 
  -9   5   1       14.35       15.62      0.96 o 
  -8   5   1       15.71       14.12      0.94 o 
  -7   5   1       36.22       30.62      0.92 o 
  -6   5   1      865.30      858.48      6.97 o 
  -5   5   1       19.59       22.01      0.71 o 
  -4   5   1      752.85      801.92      6.17 o 
  -3   5   1       18.53       10.74      0.40 o 
  -2   5   1       53.20       62.44      0.86 o 
  -1   5   1      977.87     1035.10      7.15 o 
   0   5   1     1868.89     1984.15     14.15 o 
   1   5   1      473.86      458.64      3.40 o 
   2   5   1      274.82      278.52      3.41 o 
   3   5   1      355.46      366.20      3.08 o 
   4   5   1       12.22       13.02      0.54 o 
   5   5   1       63.08       57.18      1.81 o 
   6   5   1       26.84       29.53      1.49 o 
   7   5   1       19.13       14.60      0.84 o 
   8   5   1        8.16       10.78      0.71 o 
   9   5   1        5.95        4.73      1.18 o 
  -9   6   1        0.39       -0.31      0.93 o 
  -8   6   1       42.44       45.92      1.31 o 
  -7   6   1       12.40       13.75      1.00 o 
  -6   6   1       43.68       38.88      0.78 o 
  -5   6   1      123.58      117.84      1.36 o 
  -4   6   1     1648.14     1768.27     15.67 o 
  -3   6   1     1139.75     1254.60      9.44 o 
  -2   6   1      251.30      289.60      2.52 o 
  -1   6   1       21.89       13.92      0.66 o 
   0   6   1        2.11        0.55      0.38 o 
   1   6   1     3471.46     3642.32     27.75 o 
   2   6   1      355.62      338.78      2.76 o 
   3   6   1      224.25      210.36      2.08 o 
   4   6   1        1.91        1.93      0.29 o 
   5   6   1        2.06        2.35      0.33 o 
   6   6   1      175.80      180.75      3.27 o 
   7   6   1        0.76        0.97      1.16 o 
   8   6   1        6.09        3.53      0.74 o 
   9   6   1        1.07        0.85      1.41 o 
  -9   7   1       19.77       27.21      1.44 o 
  -8   7   1       21.88       22.36      0.99 o 
  -7   7   1        0.82        1.46      0.37 o 
  -6   7   1        0.00       -0.02      0.30 o 
  -5   7   1       39.95       39.37      0.87 o 
  -4   7   1        1.78        2.36      0.49 o 
  -3   7   1      528.64      538.93      4.33 o 
  -2   7   1       18.26       14.87      0.65 o 
  -1   7   1     3355.08     3538.90     27.12 o 
   0   7   1     2317.10     2438.67     18.24 o 
   1   7   1        0.01        0.19      0.37 o 
   2   7   1        9.18        5.61      0.52 o 
   3   7   1      413.48      420.69      3.63 o 
   4   7   1       87.58       94.44      1.41 o 
   5   7   1        3.74        3.08      0.31 o 
   6   7   1       87.27       72.43      3.01 o 
   7   7   1        0.56        1.07      1.24 o 
   8   7   1       10.87       11.20      1.21 o 
   9   7   1        6.12        6.42      1.34 o 
  -9   8   1        0.17       -0.65      0.89 o 
  -8   8   1       41.86       38.67      1.55 o 
  -7   8   1        0.94        1.28      0.38 o 
  -6   8   1       54.39       48.62      1.13 o 
  -5   8   1        2.35        5.08      0.52 o 
  -4   8   1        0.03        0.67      0.37 o 
  -3   8   1     1368.93     1442.86     11.08 o 
  -2   8   1        0.25       -0.03      0.38 o 
  -1   8   1        2.69        1.58      0.61 o 
   0   8   1      797.43      831.94      6.25 o 
   1   8   1      109.15      103.25      1.27 o 
   2   8   1        4.57        4.21      0.56 o 
   3   8   1      422.45      403.26      3.70 o 
   4   8   1        1.85        1.66      0.59 o 
   5   8   1       77.17       85.95      1.06 o 
   6   8   1        1.34        2.43      1.03 o 
   7   8   1        0.81        0.95      1.29 o 
   8   8   1        0.02        0.11      0.63 o 
   9   8   1        0.03        0.00      0.98 o 
  -9   9   1        0.05       -0.68      0.90 o 
  -8   9   1        0.15        0.55      0.73 o 
  -7   9   1        0.27        0.35      0.49 o 
  -6   9   1        6.19        2.67      0.75 o 
  -5   9   1       39.82       38.26      0.82 o 
  -4   9   1       91.85       85.19      1.41 o 
  -3   9   1        1.76        2.00      0.54 o 
  -2   9   1     1191.56     1211.48      9.48 o 
  -1   9   1       49.38       55.66      0.97 o 
   0   9   1      475.77      505.66      4.02 o 
   1   9   1       48.50       45.55      0.96 o 
   2   9   1       32.84       20.99      0.76 o 
   3   9   1        4.74        2.29      0.73 o 
   4   9   1       30.37       36.16      1.13 o 
   5   9   1       42.18       43.48      0.88 o 
   6   9   1       43.81       44.26      0.86 o 
   7   9   1       67.92       86.24      3.22 o 
   8   9   1        0.21       -0.63      1.24 o 
   9   9   1        5.18        4.11      1.67 o 
  -9  10   1        9.73       11.61      1.72 o 
  -8  10   1        0.06       -0.24      1.19 o 
  -7  10   1        5.49        7.99      0.78 o 
  -6  10   1        1.27        0.20      0.52 o 
  -5  10   1        0.34        0.23      0.52 o 
  -4  10   1        6.65        9.83      0.70 o 
  -3  10   1       26.73       30.13      0.93 o 
  -2  10   1       31.71       26.99      0.94 o 
  -1  10   1      333.39      338.34      3.07 o 
   0  10   1      169.51      180.91      2.47 o 
   1  10   1        4.55        2.13      0.60 o 
   2  10   1      163.16      164.70      1.85 o 
   3  10   1        0.23        0.21      0.54 o 
   4  10   1       30.45       23.67      1.16 o 
   5  10   1      281.44      293.88      3.48 o 
   6  10   1        0.15        0.09      0.37 o 
   7  10   1       66.57       70.30      2.65 o 
   8  10   1        5.30        4.10      1.98 o 
  -8  11   1        0.73        0.95      1.03 o 
  -7  11   1        0.00        0.40      0.56 o 
  -6  11   1      107.70      100.11      1.44 o 
  -5  11   1       13.87       15.15      0.66 o 
  -4  11   1       18.25       19.92      0.89 o 
  -3  11   1        0.85        0.49      0.55 o 
  -2  11   1      123.29      121.35      1.76 o 
  -1  11   1        3.08        4.81      0.71 o 
   0  11   1      192.16      201.64      2.24 o 
   1  11   1      144.00      132.61      1.76 o 
   2  11   1       58.43       53.37      1.14 o 
   3  11   1      308.05      310.20      3.28 o 
   4  11   1      122.10      108.84      1.83 o 
   5  11   1      152.54      168.48      2.60 o 
   6  11   1        6.99        7.24      0.63 o 
   7  11   1       10.63        9.22      2.70 o 
   8  11   1        0.01        1.08      1.42 o 
  -8  12   1       12.28       14.92      1.89 o 
  -7  12   1        2.13        1.95      0.53 o 
  -6  12   1       10.17       10.41      0.68 o 
  -5  12   1        8.52       10.61      0.88 o 
  -4  12   1      181.13      193.81      2.42 o 
  -3  12   1       19.73       18.81      1.00 o 
  -2  12   1       10.99        5.82      0.88 o 
  -1  12   1        3.66        2.62      0.64 o 
   0  12   1      256.41      266.28      2.79 o 
   1  12   1       19.30       18.75      0.96 o 
   2  12   1        4.13        6.65      0.85 o 
   3  12   1      557.39      548.41      5.08 o 
   4  12   1       69.58       74.15      1.66 o 
   5  12   1       30.04       32.88      1.48 o 
   6  12   1       20.50       15.32      0.76 o 
   7  12   1        2.42        1.66      1.39 o 
   8  12   1        2.57        3.25      2.84 o 
  -8  13   1        5.95        6.81      2.45 o 
  -7  13   1        1.49        1.26      0.54 o 
  -6  13   1       21.64       23.42      0.97 o 
  -5  13   1       26.32       30.17      1.13 o 
  -4  13   1       11.97       11.50      0.94 o 
  -3  13   1        2.61        2.88      0.77 o 
  -2  13   1       95.96      101.75      1.84 o 
  -1  13   1       63.00       64.52      1.47 o 
   0  13   1       38.77       34.60      1.11 o 
   1  13   1        5.96        8.42      0.90 o 
   2  13   1       42.20       40.08      1.33 o 
   3  13   1       34.45       35.58      1.43 o 
   4  13   1      217.05      226.60      3.06 o 
   5  13   1       39.43       39.05      1.78 o 
   6  13   1        6.54        8.92      0.73 o 
   7  13   1        0.06        0.35      0.93 o 
  -7  14   1        4.56        4.10      0.90 o 
  -6  14   1       11.27       11.72      0.73 o 
  -5  14   1        5.59        6.08      0.99 o 
  -4  14   1       11.08       10.26      1.03 o 
  -3  14   1      133.62      140.24      2.02 o 
  -2  14   1       25.40       25.48      1.23 o 
  -1  14   1      140.37      150.05      2.05 o 
   0  14   1       43.66       47.25      1.55 o 
   1  14   1       40.08       37.93      1.32 o 
   2  14   1       96.09      113.22      2.01 o 
   3  14   1       23.36       26.86      1.27 o 
   4  14   1       69.67       65.68      1.66 o 
   5  14   1       10.49        7.84      1.15 o 
   6  14   1       43.08       47.13      1.61 o 
   7  14   1        4.27        3.20      1.08 o 
  -7  15   1        0.39        0.19      0.79 o 
  -6  15   1       10.28        8.60      0.78 o 
  -5  15   1       19.06       19.33      1.12 o 
  -4  15   1        1.56        1.05      0.78 o 
  -3  15   1       81.69       82.97      1.67 o 
  -2  15   1       49.22       49.20      1.43 o 
  -1  15   1       43.46       37.51      1.29 o 
   0  15   1        8.83        9.18      0.96 o 
   1  15   1        9.81        6.09      0.95 o 
   2  15   1        8.57        7.23      1.11 o 
   3  15   1        9.46        7.68      1.05 o 
   4  15   1       39.15       37.05      1.56 o 
   5  15   1       29.11       28.10      1.81 o 
   6  15   1        1.49        1.37      0.56 o 
   7  15   1        5.31        4.42      1.61 o 
  -6  16   1        0.18        0.42      0.65 o 
  -5  16   1        1.54        2.64      1.02 o 
  -4  16   1       55.95       54.63      1.53 o 
  -3  16   1       27.32       27.03      1.39 o 
  -2  16   1       28.94       31.24      1.32 o 
  -1  16   1        0.70        0.97      1.03 o 
   0  16   1       11.84       14.83      1.05 o 
   1  16   1        6.70        5.62      0.92 o 
   2  16   1        1.39        1.92      0.97 o 
   3  16   1       42.87       54.15      1.62 o 
   4  16   1        3.16        5.16      1.08 o 
   5  16   1       29.43       34.53      2.07 o 
   6  16   1        0.88        0.08      0.83 o 
  -6  17   1        0.37       -0.16      0.48 o 
  -5  17   1        4.00        4.72      1.29 o 
  -4  17   1       82.26       80.93      2.01 o 
  -3  17   1       17.89       24.76      1.64 o 
  -2  17   1       28.37       29.65      1.51 o 
  -1  17   1       22.36       26.51      1.25 o 
   0  17   1        5.98        6.05      0.98 o 
   1  17   1       38.19       41.65      1.60 o 
   2  17   1        0.61        0.52      0.90 o 
   3  17   1       16.66       17.06      1.41 o 
   4  17   1        1.07        1.17      1.02 o 
   5  17   1        9.20       12.39      2.49 o 
   6  17   1        0.49        0.11      1.01 o 
  -5  18   1        0.00       -0.76      0.87 o 
  -4  18   1        2.64        1.92      1.08 o 
  -3  18   1        4.66        3.56      1.43 o 
  -2  18   1        6.64        3.99      1.89 o 
  -1  18   1       12.72       12.16      1.18 o 
   0  18   1        0.35        0.77      0.89 o 
   1  18   1        0.41        0.06      0.79 o 
   2  18   1        0.02        0.66      0.98 o 
   3  18   1        1.37        0.64      0.95 o 
   4  18   1       27.19       27.36      1.65 o 
   5  18   1       19.29       21.13      1.60 o 
  -5  19   1        3.57        1.56      0.93 o 
  -4  19   1       20.29       11.74      4.84 o 
  -3  19   1        0.12        0.05      0.67 o 
  -2  19   1        0.16        0.32      0.83 o 
  -1  19   1        4.88        0.97      1.11 o 
   0  19   1       45.82       50.92      1.68 o 
   1  19   1        7.48        8.62      3.25 o 
   2  19   1       47.96       46.75      1.70 o 
   3  19   1        0.16       -0.08      0.83 o 
   4  19   1       10.30       10.53      4.19 o 
   5  19   1        0.77        0.53      1.01 o 
  -4  20   1        0.20        0.29      0.93 o 
  -3  20   1        0.37        0.30      0.89 o 
  -2  20   1       12.34       12.50      4.51 o 
  -1  20   1        0.32        0.03      0.73 o 
   0  20   1        0.11        0.07      0.79 o 
   1  20   1        0.28        0.02      0.82 o 
   2  20   1        0.19        0.06      0.84 o 
   3  20   1        6.83        2.55      1.75 o 
   4  20   1        0.07        0.10      0.94 o 
  -3  21   1        5.97        3.17      1.93 o 
  -2  21   1        0.08        0.04      0.77 o 
  -1  21   1        0.20        0.16      0.87 o 
   0  21   1        0.06        0.22      0.97 o 
   1  21   1        1.49        0.91      1.11 o 
   2  21   1        0.52        0.68      1.04 o 
   3  21   1        0.23        0.10      0.93 o 
  -1  22   1        4.79        0.05      1.07 o 
   0  22   1        0.29        0.11      1.15 o 
 -10   0   2       18.87       24.99      1.71 o 
  -8   0   2       21.10       21.38      0.97 o 
  -6   0   2        3.88        5.76      0.65 o 
  -4   0   2       16.61       19.88      0.79 o 
  -2   0   2     2122.78     2120.19     14.83 o 
   0   0   2     1017.66      921.41     10.46 o 
   2   0   2     3491.78     3691.81     38.46 o 
   4   0   2       48.30       56.03      2.20 o 
   6   0   2       15.09       14.61      1.29 o 
   8   0   2        2.21        4.33      1.39 o 
 -10   1   2        4.46        2.38      1.13 o 
  -9   1   2       28.19       32.65      1.00 o 
  -8   1   2       13.42       14.49      0.53 o 
  -7   1   2        0.94        1.86      0.44 o 
  -6   1   2      340.64      323.27      2.50 o 
  -5   1   2        4.20        4.35      0.28 o 
  -4   1   2        0.51        0.45      0.20 o 
  -3   1   2      704.39      717.65      3.79 o 
  -2   1   2     1034.73      975.73      8.53 o 
  -1   1   2      284.19      259.46      2.17 o 
   0   1   2     4382.60     4656.45     36.93 o 
   1   1   2      212.06      169.33      1.20 o 
   2   1   2      466.72      466.65     11.48 o 
   3   1   2      174.06      151.83      2.13 o 
   4   1   2      882.37      916.71     10.30 o 
   5   1   2      148.70      163.01      2.21 o 
   6   1   2       45.48       42.58      0.74 o 
   7   1   2       37.50       36.79      1.30 o 
   8   1   2        5.33        5.76      1.08 o 
   9   1   2        0.33        0.62      1.15 o 
 -10   2   2        7.25        8.51      2.07 o 
  -9   2   2        8.06        8.26      0.67 o 
  -8   2   2        1.45        1.28      0.51 o 
  -7   2   2      348.39      362.09      2.92 o 
  -6   2   2       18.26       17.92      0.70 o 
  -5   2   2       11.74       11.01      0.34 o 
  -4   2   2       59.36       55.83      0.68 o 
  -3   2   2        0.00        3.52      0.21 o 
  -2   2   2       82.77       67.56      0.46 o 
  -1   2   2       15.31       15.31      0.44 o 
   0   2   2     4485.22     4616.89     43.84 o 
   1   2   2     2726.70     2767.57     20.17 o 
   2   2   2     1076.98     1158.23     21.70 o 
   3   2   2      509.41      541.34      5.94 o 
   4   2   2     1135.80     1253.18     13.93 o 
   5   2   2       63.53       66.55      1.70 o 
   6   2   2       22.34       24.67      0.67 o 
   7   2   2        1.11        0.78      0.25 o 
   8   2   2       12.02       10.52      1.19 o 
   9   2   2       27.81       31.10      1.55 o 
  -9   3   2        0.95        0.86      0.53 o 
  -8   3   2       18.75       19.54      0.81 o 
  -7   3   2       22.23       22.78      0.82 o 
  -6   3   2      267.40      266.40      2.38 o 
  -5   3   2       88.82       84.52      0.88 o 
  -4   3   2     1963.27     2015.19     18.47 o 
  -3   3   2      107.61      106.00      0.87 o 
  -2   3   2       92.41       83.30      0.60 o 
  -1   3   2       32.79       25.83      0.27 o 
   0   3   2      147.48      130.12      1.08 o 
   1   3   2       17.67       16.45      0.35 o 
   2   3   2      291.95      277.79      2.58 o 
   3   3   2      487.42      479.30      4.57 o 
   4   3   2      401.79      432.22      5.79 o 
   5   3   2        0.26        0.77      0.77 o 
   6   3   2        0.00        0.53      0.87 o 
   7   3   2       48.11       43.29      1.04 o 
   8   3   2        8.48        5.88      0.40 o 
   9   3   2        0.01       -0.66      1.32 o 
  -9   4   2       10.40       12.47      2.23 o 
  -8   4   2        4.57        6.92      0.70 o 
  -7   4   2        1.38        0.51      0.49 o 
  -6   4   2       64.35       62.93      1.06 o 
  -5   4   2      145.47      127.65      1.23 o 
  -4   4   2      343.82      341.76      2.60 o 
  -3   4   2      670.02      737.00      4.79 o 
  -2   4   2      282.21      262.61      1.78 o 
  -1   4   2     2763.44     2953.62     21.24 o 
   0   4   2    12934.39    12626.24    235.53 o 
   1   4   2      138.07      145.93      1.40 o 
   2   4   2        1.68        2.95      0.46 o 
   3   4   2        1.04        2.52      0.81 o 
   4   4   2        2.03        5.58      0.71 o 
   5   4   2      130.38      137.19      3.85 o 
   6   4   2        7.21        4.21      1.24 o 
   7   4   2       11.49       10.79      1.23 o 
   8   4   2        2.17        1.69      0.42 o 
   9   4   2        1.92        0.89      0.98 o 
  -9   5   2        7.69        7.68      1.09 o 
  -8   5   2        1.18        1.04      0.54 o 
  -7   5   2        0.06        0.04      0.30 o 
  -6   5   2      475.97      476.72      3.41 o 
  -5   5   2        4.63        2.96      0.39 o 
  -4   5   2     1756.83     1847.56     19.96 o 
  -3   5   2     1777.15     1885.83     12.34 o 
  -2   5   2     2376.44     2465.62     17.96 o 
  -1   5   2      105.26       89.57      0.85 o 
   0   5   2      843.36      888.45      6.56 o 
   1   5   2       12.98        5.98      0.43 o 
   2   5   2      676.93      659.70      5.15 o 
   3   5   2      294.87      300.23      2.73 o 
   4   5   2       13.75       12.30      0.81 o 
   5   5   2       10.31       12.67      1.18 o 
   6   5   2        4.41        7.13      1.53 o 
   7   5   2       29.97       38.96      1.98 o 
   8   5   2        0.08        0.04      0.51 o 
   9   5   2        0.09        0.49      1.19 o 
  -9   6   2        1.97        1.69      1.09 o 
  -8   6   2        0.14        0.25      0.49 o 
  -7   6   2       11.89       11.49      0.53 o 
  -6   6   2      109.74      112.74      1.36 o 
  -5   6   2       46.60       44.51      0.72 o 
  -4   6   2      233.23      220.45      1.82 o 
  -3   6   2       53.45       64.66      0.79 o 
  -2   6   2      515.69      528.29      3.97 o 
  -1   6   2     1122.07     1100.75     16.82 o 
   0   6   2      500.32      477.45      3.53 o 
   1   6   2       87.78       79.76      1.05 o 
   2   6   2       50.81       45.30      0.92 o 
   3   6   2       66.42       63.31      1.03 o 
   4   6   2      163.15      160.60      1.63 o 
   5   6   2       11.01       13.31      0.97 o 
   6   6   2       21.46       19.02      1.52 o 
   7   6   2       26.53       31.71      1.96 o 
   8   6   2       19.77       18.48      1.34 o 
   9   6   2        1.40        3.95      1.16 o 
  -9   7   2        1.12       -0.18      0.74 o 
  -8   7   2       43.91       42.88      1.11 o 
  -7   7   2        5.40        4.56      0.49 o 
  -6   7   2      217.41      200.65      1.92 o 
  -5   7   2       52.92       54.63      0.98 o 
  -4   7   2      487.73      482.99      3.42 o 
  -3   7   2       19.27       29.38      0.70 o 
  -2   7   2     2004.72     2243.13     16.91 o 
  -1   7   2      293.95      311.87      2.45 o 
   0   7   2       12.95       11.94      0.54 o 
   1   7   2      318.63      331.19      2.79 o 
   2   7   2       15.25       19.01      0.65 o 
   3   7   2       81.65       89.18      1.25 o 
   4   7   2      153.67      158.12      1.88 o 
   5   7   2       45.89       46.10      1.49 o 
   6   7   2       40.70       44.76      1.96 o 
   7   7   2       17.37       18.42      1.84 o 
   8   7   2        0.15        0.33      0.52 o 
   9   7   2        0.21        0.23      1.22 o 
  -9   8   2        1.06        0.12      0.86 o 
  -8   8   2        8.33        6.42      0.65 o 
  -7   8   2        2.36        1.00      0.47 o 
  -6   8   2      193.06      193.18      1.93 o 
  -5   8   2       20.39       19.96      0.68 o 
  -4   8   2      228.56      238.50      2.08 o 
  -3   8   2      116.45      109.55      1.53 o 
  -2   8   2      303.60      303.03      2.64 o 
  -1   8   2        1.48        1.70      0.42 o 
   0   8   2       23.73       20.13      0.62 o 
   1   8   2       79.84       88.26      1.16 o 
   2   8   2        0.72        1.48      0.46 o 
   3   8   2       49.45       53.23      1.11 o 
   4   8   2      112.14      113.42      1.75 o 
   5   8   2      143.33      131.46      1.27 o 
   6   8   2       36.38       35.69      1.96 o 
   7   8   2       86.68       85.53      2.80 o 
   8   8   2        0.73        2.39      1.55 o 
   9   8   2        9.86       15.91      2.64 o 
  -9   9   2        6.15        6.40      2.63 o 
  -8   9   2       20.87       15.02      0.75 o 
  -7   9   2       79.71       73.03      1.26 o 
  -6   9   2        2.63        4.16      0.59 o 
  -5   9   2       46.68       40.55      0.77 o 
  -4   9   2      310.70      320.10      2.59 o 
  -3   9   2        0.20       -0.03      0.30 o 
  -2   9   2      105.74      118.71      1.47 o 
  -1   9   2       72.25       75.12      1.03 o 
   0   9   2      108.15      126.18      1.39 o 
   1   9   2      124.70      133.55      1.59 o 
   2   9   2        9.33        9.13      0.68 o 
   3   9   2      314.83      311.95      3.00 o 
   4   9   2       25.48       22.91      1.00 o 
   5   9   2       10.57       13.06      0.56 o 
   6   9   2       82.16       82.79      2.05 o 
   7   9   2        0.16       -0.68      1.47 o 
   8   9   2        7.63        9.60      1.86 o 
  -8  10   2       27.32       25.55      1.65 o 
  -7  10   2        0.37        0.00      0.42 o 
  -6  10   2       63.73       70.12      1.46 o 
  -5  10   2        9.14        6.16      0.53 o 
  -4  10   2        0.03        0.59      0.63 o 
  -3  10   2      211.49      220.03      2.45 o 
  -2  10   2       13.48       17.11      0.71 o 
  -1  10   2      268.52      262.95      2.39 o 
   0  10   2      203.50      180.35      4.56 o 
   1  10   2        0.55        0.27      0.53 o 
   2  10   2        3.90        3.80      0.77 o 
   3  10   2       46.37       51.39      1.49 o 
   4  10   2        0.00        0.61      0.77 o 
   5  10   2       40.83       40.57      1.48 o 
   6  10   2        0.68        0.33      0.84 o 
   7  10   2       29.11       36.40      3.48 o 
   8  10   2       42.07       45.28      4.03 o 
  -8  11   2        0.36        0.21      0.86 o 
  -7  11   2        2.85        1.25      0.51 o 
  -6  11   2        3.32        2.25      0.64 o 
  -5  11   2       43.25       41.77      0.93 o 
  -4  11   2       27.84       23.59      0.94 o 
  -3  11   2      310.89      307.96      2.96 o 
  -2  11   2      195.49      192.23      2.38 o 
  -1  11   2       55.28       57.45      1.28 o 
   0  11   2        8.64        8.53      0.86 o 
   1  11   2      155.06      144.19      1.87 o 
   2  11   2      197.93      191.65      2.35 o 
   3  11   2       15.35       14.64      0.96 o 
   4  11   2      302.45      296.75      3.50 o 
   5  11   2       82.84       96.75      1.91 o 
   6  11   2       59.49       59.21      1.68 o 
   7  11   2       14.47       17.82      2.62 o 
   8  11   2        3.13        4.15      2.34 o 
  -8  12   2        0.01        0.22      0.91 o 
  -7  12   2       10.02       10.77      0.82 o 
  -6  12   2        3.68        3.75      0.56 o 
  -5  12   2        9.87       11.52      0.68 o 
  -4  12   2       18.39       18.38      0.98 o 
  -3  12   2        7.16       10.06      0.77 o 
  -2  12   2       66.52       65.58      1.41 o 
  -1  12   2      358.34      382.35      3.48 o 
   0  12   2        0.43        0.55      0.75 o 
   1  12   2      271.02      300.37      3.02 o 
   2  12   2        8.74        5.35      0.80 o 
   3  12   2      272.87      266.45      3.05 o 
   4  12   2      112.55      125.96      2.13 o 
   5  12   2        1.95        1.75      1.32 o 
   6  12   2       59.25       68.35      2.68 o 
   7  12   2       20.39       25.56      2.50 o 
   8  12   2        9.93        8.46      2.04 o 
  -8  13   2        3.12        1.24      1.46 o 
  -7  13   2        0.91        1.95      0.63 o 
  -6  13   2        0.04        0.07      0.50 o 
  -5  13   2       29.87       33.86      0.98 o 
  -4  13   2       28.33       26.63      1.46 o 
  -3  13   2       79.79       75.26      1.51 o 
  -2  13   2       24.27       24.92      0.95 o 
  -1  13   2       19.94       20.51      1.01 o 
   0  13   2       34.38       36.02      1.05 o 
   1  13   2        1.24        1.72      0.69 o 
   2  13   2        8.68        7.42      0.94 o 
   3  13   2       36.30       41.97      1.56 o 
   4  13   2       58.25       65.38      2.00 o 
   5  13   2        5.88        6.57      1.06 o 
   6  13   2        0.04       -0.14      0.80 o 
   7  13   2        0.00        0.70      1.13 o 
  -7  14   2        0.58        0.65      0.79 o 
  -6  14   2       35.49       36.53      1.17 o 
  -5  14   2        6.61        2.79      0.65 o 
  -4  14   2       59.40       59.02      1.48 o 
  -3  14   2       10.87       10.31      1.03 o 
  -2  14   2      119.23      126.84      2.01 o 
  -1  14   2       43.66       47.10      1.22 o 
   0  14   2        2.57        2.20      0.73 o 
   1  14   2       56.77       54.83      1.39 o 
   2  14   2       58.62       54.56      1.46 o 
   3  14   2       56.49       64.63      1.65 o 
   4  14   2       11.93        8.98      1.10 o 
   5  14   2       52.79       52.90      1.77 o 
   6  14   2        7.83        5.81      2.11 o 
   7  14   2        4.60        3.16      1.21 o 
  -7  15   2        3.02        1.91      0.73 o 
  -6  15   2       13.48       12.39      0.79 o 
  -5  15   2        0.71        0.61      0.67 o 
  -4  15   2       73.85       77.36      1.56 o 
  -3  15   2       11.18       10.81      1.53 o 
  -2  15   2       61.58       66.00      1.48 o 
  -1  15   2       64.30       65.24      2.13 o 
   0  15   2      136.84      144.59      2.23 o 
   1  15   2       55.01       54.84      1.44 o 
   2  15   2       19.20       16.53      1.16 o 
   3  15   2      128.98      133.34      2.42 o 
   4  15   2        3.95        4.39      1.03 o 
   5  15   2        6.52        9.78      1.27 o 
   6  15   2       10.29       10.18      2.30 o 
   7  15   2       10.89        7.77      2.19 o 
  -6  16   2       10.10       12.47      0.79 o 
  -5  16   2        3.34        2.67      0.78 o 
  -4  16   2        3.09        1.85      0.79 o 
  -3  16   2        3.63        4.04      1.15 o 
  -2  16   2        6.76        8.30      1.81 o 
  -1  16   2        0.06        0.22      0.62 o 
   0  16   2        5.61        7.61      0.99 o 
   1  16   2        9.91        7.96      1.20 o 
   2  16   2        9.97       11.25      1.25 o 
   3  16   2       40.83       37.82      1.59 o 
   4  16   2       36.87       35.89      1.68 o 
   5  16   2        0.95        1.23      0.99 o 
   6  16   2        5.08        3.24      1.38 o 
  -6  17   2        1.17        0.34      0.66 o 
  -5  17   2        0.66        0.88      1.01 o 
  -4  17   2       22.58       21.89      1.37 o 
  -3  17   2       47.60       46.42      1.84 o 
  -2  17   2        4.73        2.73      0.94 o 
  -1  17   2        2.26        2.67      1.00 o 
   0  17   2       24.71       25.46      1.27 o 
   1  17   2        0.80        2.26      1.22 o 
   2  17   2       18.12       24.23      1.35 o 
   3  17   2        0.15        0.62      0.98 o 
   4  17   2        1.43        2.08      1.15 o 
   5  17   2        0.18        1.20      1.29 o 
   6  17   2        3.79        2.09      1.18 o 
  -5  18   2        3.13        1.18      0.89 o 
  -4  18   2        0.04       -0.49      0.84 o 
  -3  18   2      173.01      192.68      3.07 o 
  -2  18   2        2.20        1.43      1.07 o 
  -1  18   2        0.93        1.13      0.86 o 
   0  18   2        0.09        0.11      0.86 o 
   1  18   2        0.36        0.33      0.85 o 
   2  18   2        3.53        1.52      1.07 o 
   3  18   2        3.41        2.59      1.30 o 
   4  18   2       12.72       16.60      1.45 o 
   5  18   2        0.03        0.53      1.14 o 
  -5  19   2        0.28        0.26      1.07 o 
  -4  19   2        0.55        0.94      1.15 o 
  -3  19   2       16.18       19.53      1.42 o 
  -2  19   2       15.71       14.44      3.22 o 
  -1  19   2        0.99        0.38      1.09 o 
   0  19   2       13.33       12.16      2.52 o 
   1  19   2       15.50       11.60      2.17 o 
   2  19   2       11.50       11.64      2.65 o 
   3  19   2       15.59       18.38      2.34 o 
   4  19   2        3.47        2.76      1.31 o 
  -4  20   2        5.77        3.24      1.28 o 
  -3  20   2       37.66       46.03      1.91 o 
  -2  20   2        5.74        1.16      0.92 o 
  -1  20   2       17.98       19.29      3.62 o 
   0  20   2        5.32        2.14      1.17 o 
   1  20   2       43.35       46.67      1.95 o 
   2  20   2        2.87        1.21      1.08 o 
   3  20   2        8.15        9.45      2.51 o 
  -2  21   2        0.50       -0.10      0.79 o 
  -1  21   2        0.31        0.04      0.84 o 
   0  21   2        6.64        1.97      1.15 o 
   1  21   2       13.90       16.44      3.14 o 
   2  21   2        3.86        2.38      1.32 o 
  -9   0   3       64.77       67.52      1.89 o 
  -7   0   3        3.64        4.36      0.82 o 
  -5   0   3      279.60      260.36      3.56 o 
  -3   0   3     2480.32     2741.98     20.23 o 
  -1   0   3      240.48      239.73      2.04 o 
   1   0   3        0.88        1.84      0.21 o 
   3   0   3      156.54      115.60      1.68 o 
   5   0   3       22.59       16.83      2.03 o 
   7   0   3      266.31      264.18      4.81 o 
   9   0   3        1.99        4.05      1.73 o 
 -10   1   3        2.32        2.80      1.09 o 
  -9   1   3        3.58        2.81      0.49 o 
  -8   1   3       44.79       40.13      0.87 o 
  -7   1   3      295.35      300.16      2.68 o 
  -6   1   3      626.09      620.11      4.73 o 
  -5   1   3       69.51       67.83      0.77 o 
  -4   1   3      161.70      168.80      1.11 o 
  -3   1   3      439.37      465.75      2.50 o 
  -2   1   3        0.60        0.37      0.09 o 
  -1   1   3      216.21      202.33      1.06 o 
   0   1   3       27.63       28.16      0.33 o 
   1   1   3      545.76      481.51      2.69 o 
   2   1   3      419.65      390.42      2.60 o 
   3   1   3        2.43        1.23      0.34 o 
   4   1   3       94.34      114.93      2.02 o 
   5   1   3      183.74      182.95      3.33 o 
   6   1   3        0.92        0.40      0.12 o 
   7   1   3       72.67       72.27      2.00 o 
   8   1   3        0.05        0.52      0.98 o 
   9   1   3        1.11        1.63      1.12 o 
  -9   2   3       10.83       10.76      0.88 o 
  -8   2   3       24.29       26.35      0.86 o 
  -7   2   3       82.53       88.37      1.15 o 
  -6   2   3      369.33      368.24      2.67 o 
  -5   2   3        6.42        8.44      0.31 o 
  -4   2   3      209.84      233.70      1.40 o 
  -3   2   3        0.75        0.93      0.14 o 
  -2   2   3      543.33      520.83      7.86 o 
  -1   2   3        7.36        9.03      0.29 o 
   0   2   3     2526.73     2860.96     15.76 o 
   1   2   3       33.52       42.82      2.46 o 
   2   2   3      160.09      171.75      1.22 o 
   3   2   3        2.67        4.37      0.72 o 
   4   2   3       21.78       30.33      1.48 o 
   5   2   3       19.08       17.14      1.05 o 
   6   2   3      105.71      104.35      2.24 o 
   7   2   3       10.29        6.70      0.47 o 
   8   2   3       34.85       31.79      1.61 o 
   9   2   3       20.18       25.04      1.61 o 
  -9   3   3        3.92        2.95      0.69 o 
  -8   3   3       21.28       20.17      0.91 o 
  -7   3   3       20.57       21.20      0.72 o 
  -6   3   3      121.09      109.21      1.17 o 
  -5   3   3      133.75      135.34      1.07 o 
  -4   3   3        8.01        6.01      0.26 o 
  -3   3   3      167.22      179.40      1.09 o 
  -2   3   3      657.12      624.12      4.53 o 
  -1   3   3      179.59      185.59      2.73 o 
   0   3   3      189.02      201.63      1.70 o 
   1   3   3      224.71      228.23      1.80 o 
   2   3   3      556.49      618.38      4.58 o 
   3   3   3       23.19       26.02      1.38 o 
   4   3   3       58.33       54.89      1.94 o 
   5   3   3       45.36       46.46      1.63 o 
   6   3   3        3.55        1.83      1.04 o 
   7   3   3        2.52        3.11      0.50 o 
   8   3   3        0.01        0.12      0.89 o 
   9   3   3        4.19        5.80      1.32 o 
  -9   4   3        1.98        3.26      0.89 o 
  -8   4   3       13.42       12.38      0.85 o 
  -7   4   3        0.49        0.13      0.33 o 
  -6   4   3        3.78        3.51      0.41 o 
  -5   4   3       27.09       24.75      0.53 o 
  -4   4   3      569.88      508.54      3.12 o 
  -3   4   3      635.54      646.02      4.12 o 
  -2   4   3       14.03       15.11      0.43 o 
  -1   4   3        0.83        1.03      0.18 o 
   0   4   3     1425.01     1365.58     12.33 o 
   1   4   3        3.60        4.80      0.37 o 
   2   4   3        5.91        7.28      0.45 o 
   3   4   3       26.37       40.77      0.78 o 
   4   4   3        0.15        0.86      0.66 o 
   5   4   3       56.91       73.63      1.97 o 
   6   4   3        9.91        8.32      1.29 o 
   7   4   3       16.44       20.63      1.46 o 
   8   4   3        0.37        0.76      1.01 o 
   9   4   3        2.98        2.26      1.15 o 
  -9   5   3        7.61        7.19      2.35 o 
  -8   5   3       27.03       25.01      0.88 o 
  -7   5   3        0.02        0.35      0.37 o 
  -6   5   3        3.11        4.46      0.42 o 
  -5   5   3        5.44        4.30      0.36 o 
  -4   5   3       90.25       98.71      0.98 o 
  -3   5   3       65.15       62.56      0.77 o 
  -2   5   3      976.53      926.75     12.29 o 
  -1   5   3       30.21       36.53      0.47 o 
   0   5   3        9.66       10.71      0.45 o 
   1   5   3     3750.77     4122.64     28.68 o 
   2   5   3     1444.31     1469.39     10.26 o 
   3   5   3      112.37      113.40      1.12 o 
   4   5   3        4.90        7.25      0.90 o 
   5   5   3      246.64      223.48      3.67 o 
   6   5   3       17.77       23.38      1.88 o 
   7   5   3        3.36        2.42      1.41 o 
   8   5   3       12.18        9.48      1.48 o 
   9   5   3        0.01       -0.74      1.08 o 
  -9   6   3       42.44       41.73      1.72 o 
  -8   6   3        1.63        0.71      0.44 o 
  -7   6   3       42.76       44.31      0.84 o 
  -6   6   3      193.25      187.33      1.64 o 
  -5   6   3       12.50       13.18      0.54 o 
  -4   6   3        0.87        2.79      0.40 o 
  -3   6   3        3.43        1.46      0.28 o 
  -2   6   3      693.76      665.35      6.19 o 
  -1   6   3      186.29      182.39      1.58 o 
   0   6   3      559.03      545.00      4.08 o 
   1   6   3      386.83      366.14      3.20 o 
   2   6   3      221.86      238.73      1.96 o 
   3   6   3      672.02      720.96      5.59 o 
   4   6   3        2.00        1.86      0.32 o 
   5   6   3        5.33        4.11      0.97 o 
   6   6   3       35.01       32.38      2.15 o 
   7   6   3       36.54       30.17      2.06 o 
   8   6   3        0.23       -0.02      0.43 o 
   9   6   3        0.00       -0.43      1.06 o 
  -9   7   3        6.97        6.75      2.33 o 
  -8   7   3       28.33       24.13      0.75 o 
  -7   7   3       58.09       56.16      0.90 o 
  -6   7   3      220.49      205.05      2.23 o 
  -5   7   3        1.90        1.52      0.42 o 
  -4   7   3      146.56      142.14      1.31 o 
  -3   7   3        0.17        0.40      0.24 o 
  -2   7   3      591.49      598.53      4.48 o 
  -1   7   3      568.67      565.53      4.21 o 
   0   7   3      499.63      558.42      4.29 o 
   1   7   3      205.40      191.70      2.06 o 
   2   7   3      723.93      818.80      6.48 o 
   3   7   3       29.81       16.02      0.46 o 
   4   7   3      384.22      383.95      4.25 o 
   5   7   3       40.85       43.87      1.75 o 
   6   7   3        4.09        3.60      1.82 o 
   7   7   3       28.81       30.91      2.90 o 
   8   7   3        0.14        0.46      1.36 o 
  -9   8   3       13.94       21.24      1.59 o 
  -8   8   3        8.45        4.95      0.71 o 
  -7   8   3       10.48       11.75      0.59 o 
  -6   8   3       62.48       57.50      1.01 o 
  -5   8   3        3.81        3.48      0.47 o 
  -4   8   3       94.31       93.75      0.98 o 
  -3   8   3       73.21       81.05      1.10 o 
  -2   8   3      806.87      789.52      6.06 o 
  -1   8   3      182.28      181.52      1.76 o 
   0   8   3     1700.07     1801.25     13.89 o 
   1   8   3        7.73        9.74      0.73 o 
   2   8   3      335.84      343.82      3.21 o 
   3   8   3       44.80       41.47      1.03 o 
   4   8   3      398.40      383.84      3.16 o 
   5   8   3       10.25       12.15      1.22 o 
   6   8   3      175.27      191.28      3.91 o 
   7   8   3       49.49       50.68      2.49 o 
   8   8   3        0.15        0.50      1.91 o 
  -9   9   3       22.76       24.98      1.35 o 
  -8   9   3       53.92       51.78      1.00 o 
  -7   9   3       13.47       14.48      0.80 o 
  -6   9   3        3.65        4.10      0.75 o 
  -5   9   3       25.59       26.14      0.78 o 
  -4   9   3        7.73        6.96      0.46 o 
  -3   9   3        0.00        0.31      0.35 o 
  -2   9   3       12.22        6.35      0.46 o 
  -1   9   3       28.16       29.29      0.67 o 
   0   9   3      326.01      326.47      2.83 o 
   1   9   3      261.62      274.66      2.56 o 
   2   9   3        0.07        0.06      0.43 o 
   3   9   3      322.03      327.66      3.22 o 
   4   9   3      153.31      158.34      2.22 o 
   5   9   3       32.95       28.21      1.23 o 
   6   9   3       18.30       22.25      1.51 o 
   7   9   3        3.56        7.08      2.07 o 
   8   9   3        6.40       10.02      2.03 o 
  -8  10   3       36.21       35.16      0.92 o 
  -7  10   3        5.34        6.92      0.68 o 
  -6  10   3      198.15      200.72      2.10 o 
  -5  10   3       12.41        9.26      0.57 o 
  -4  10   3       87.77       83.76      1.05 o 
  -3  10   3      384.27      394.49      3.38 o 
  -2  10   3       55.96       60.48      0.91 o 
  -1  10   3        1.52        2.31      0.60 o 
   0  10   3      274.71      292.23      2.80 o 
   1  10   3      136.21      130.19      1.98 o 
   2  10   3        6.95        4.95      0.65 o 
   3  10   3       22.42       20.44      0.97 o 
   4  10   3        1.42        0.10      0.64 o 
   5  10   3       77.35       69.90      1.98 o 
   6  10   3        0.18        0.81      1.32 o 
   7  10   3       25.18       29.53      2.92 o 
   8  10   3        1.48        2.40      2.24 o 
  -8  11   3        0.00        0.57      0.58 o 
  -7  11   3        0.95        0.10      0.46 o 
  -6  11   3      148.04      142.55      1.75 o 
  -5  11   3        0.66        0.64      0.44 o 
  -4  11   3       23.86       25.23      0.78 o 
  -3  11   3      144.94      147.09      1.66 o 
  -2  11   3      320.87      311.14      2.92 o 
  -1  11   3       73.25       79.28      1.28 o 
   0  11   3      103.57      109.50      4.15 o 
   1  11   3        7.94        7.11      0.65 o 
   2  11   3       87.63       89.63      1.46 o 
   3  11   3       19.86       22.92      1.18 o 
   4  11   3        4.92        5.28      0.93 o 
   5  11   3       40.60       33.81      1.54 o 
   6  11   3       19.43       18.04      1.78 o 
   7  11   3       20.26       19.21      2.16 o 
   8  11   3        7.84        6.03      2.04 o 
  -8  12   3       47.71       46.95      1.35 o 
  -7  12   3        1.35        1.74      0.59 o 
  -6  12   3       10.64       11.19      0.90 o 
  -5  12   3        0.92        0.95      0.53 o 
  -4  12   3      128.32      136.01      1.67 o 
  -3  12   3       11.95       14.19      0.69 o 
  -2  12   3      190.70      193.43      2.24 o 
  -1  12   3        9.47        9.56      0.83 o 
   0  12   3       12.72       12.85      1.96 o 
   1  12   3       75.67       73.88      1.34 o 
   2  12   3       25.40       28.85      1.23 o 
   3  12   3      102.86      103.70      2.39 o 
   4  12   3        0.60        1.70      0.96 o 
   5  12   3        4.16        2.91      0.95 o 
   6  12   3        6.52        5.22      1.30 o 
   7  12   3        0.82       -0.88      1.71 o 
  -8  13   3       10.31        9.83      1.76 o 
  -7  13   3        0.74        0.57      0.57 o 
  -6  13   3        9.88        9.77      0.65 o 
  -5  13   3       20.07       16.72      0.77 o 
  -4  13   3        8.25       10.92      1.01 o 
  -3  13   3      108.97      109.22      1.56 o 
  -2  13   3      161.87      184.36      2.17 o 
  -1  13   3       98.03      100.30      1.71 o 
   0  13   3       37.78       39.49      1.19 o 
   1  13   3       35.71       35.98      1.16 o 
   2  13   3       16.81       17.13      1.07 o 
   3  13   3       63.35       67.23      1.58 o 
   4  13   3       10.10        7.17      1.13 o 
   5  13   3        6.56        7.15      1.35 o 
   6  13   3        1.17        1.42      1.06 o 
   7  13   3       60.73       77.07      2.61 o 
  -7  14   3       18.95       22.43      1.01 o 
  -6  14   3        9.11       10.77      0.69 o 
  -5  14   3       18.72       19.67      0.75 o 
  -4  14   3        7.43        4.09      0.66 o 
  -3  14   3       55.94       58.45      1.61 o 
  -2  14   3        0.21       -0.41      0.56 o 
  -1  14   3       11.69       12.79      0.86 o 
   0  14   3      119.56      120.46      1.89 o 
   1  14   3       20.70       18.64      1.05 o 
   2  14   3        9.07       10.13      1.08 o 
   3  14   3        7.35        6.64      1.04 o 
   4  14   3        2.89        1.91      0.92 o 
   5  14   3        6.01        6.03      1.10 o 
   6  14   3        0.60        0.58      0.95 o 
   7  14   3        1.58        1.10      1.36 o 
  -7  15   3        0.01       -0.06      0.57 o 
  -6  15   3        0.04        0.52      0.72 o 
  -5  15   3       39.03       37.96      1.26 o 
  -4  15   3       10.63        8.13      0.96 o 
  -3  15   3       30.86       31.77      1.25 o 
  -2  15   3       20.95       22.29      1.31 o 
  -1  15   3        0.04        0.81      0.70 o 
   0  15   3        9.79        9.33      1.13 o 
   1  15   3       40.01       40.98      1.37 o 
   2  15   3       23.12       16.57      1.15 o 
   3  15   3        0.18       -0.11      0.72 o 
   4  15   3       19.26       20.61      1.66 o 
   5  15   3       21.72       23.06      1.45 o 
   6  15   3        3.68        1.78      1.42 o 
  -6  16   3       11.28       14.52      0.79 o 
  -5  16   3        4.73        3.70      0.74 o 
  -4  16   3       32.96       33.53      1.22 o 
  -3  16   3       32.34       39.72      1.57 o 
  -2  16   3      174.21      179.21      2.47 o 
  -1  16   3       45.19       50.05      1.40 o 
   0  16   3        1.94        1.33      0.81 o 
   1  16   3       99.54      107.99      2.18 o 
   2  16   3        4.14        6.79      1.13 o 
   3  16   3       12.68       14.76      1.25 o 
   4  16   3       86.78       93.45      2.46 o 
   5  16   3        0.01        0.48      1.07 o 
   6  16   3        9.85        9.67      1.44 o 
  -6  17   3        7.29        4.08      1.22 o 
  -5  17   3        0.31        0.65      0.53 o 
  -4  17   3        6.03        4.96      1.18 o 
  -3  17   3       15.39       17.17      1.15 o 
  -2  17   3        0.19        0.35      0.71 o 
  -1  17   3        1.64        1.31      0.90 o 
   0  17   3       20.06       22.03      1.53 o 
   1  17   3       59.91       65.65      1.80 o 
   2  17   3        0.49       -0.36      0.92 o 
   3  17   3       11.08       12.97      1.43 o 
   4  17   3        0.08       -0.24      0.94 o 
   5  17   3        1.48        1.39      1.18 o 
  -5  18   3        3.13        1.19      0.61 o 
  -4  18   3       20.29       23.89      1.18 o 
  -3  18   3       31.86       32.54      1.42 o 
  -2  18   3        1.93        0.44      0.81 o 
  -1  18   3       18.89       15.29      3.45 o 
   0  18   3       92.81       95.37      2.22 o 
   1  18   3        5.11        2.63      1.60 o 
   2  18   3        1.51        1.84      1.06 o 
   3  18   3        0.03       -0.31      0.96 o 
   4  18   3       43.28       46.57      1.87 o 
   5  18   3        5.13        5.84      1.35 o 
  -4  19   3        1.71        1.60      0.93 o 
  -3  19   3        6.02        3.79      1.87 o 
  -2  19   3        6.01        4.29      1.70 o 
  -1  19   3       30.35       31.97      1.44 o 
   0  19   3       11.80       11.23      2.12 o 
   1  19   3       28.79       29.04      1.53 o 
   2  19   3        1.22        1.00      1.14 o 
   3  19   3       10.05        7.14      3.37 o 
   4  19   3       21.64       22.95      1.69 o 
  -3  20   3        0.16        0.57      0.83 o 
  -2  20   3       13.24       11.31      3.85 o 
  -1  20   3        0.82        0.56      0.87 o 
   0  20   3        1.72        1.06      1.07 o 
   1  20   3        0.84        0.42      0.93 o 
   2  20   3        2.06        1.27      1.14 o 
   3  20   3        0.25        0.25      1.05 o 
  -2  21   3       11.11       10.57      3.96 o 
  -1  21   3        0.02        0.08      0.85 o 
   0  21   3        1.70        1.20      1.13 o 
   1  21   3        1.87        1.17      1.21 o 
  -8   0   4       14.32       14.45      1.18 o 
  -6   0   4       88.02       81.47      1.49 o 
  -4   0   4      201.38      164.05      1.55 o 
  -2   0   4       63.11       39.17      0.48 o 
   0   0   4       51.74       60.54      0.71 o 
   2   0   4       45.72       57.58      1.01 o 
   4   0   4      578.62      555.02      7.45 o 
   6   0   4      104.39       97.43      3.04 o 
   8   0   4        0.74        0.54      1.59 o 
  -9   1   4        0.05       -0.09      0.34 o 
  -8   1   4       31.13       34.07      0.90 o 
  -7   1   4       26.22       26.52      0.64 o 
  -6   1   4      169.89      165.05      1.44 o 
  -5   1   4       43.55       39.37      0.63 o 
  -4   1   4      182.19      190.83      1.27 o 
  -3   1   4      271.74      266.38      1.55 o 
  -2   1   4      494.69      441.33      2.27 o 
  -1   1   4      319.88      315.01      1.61 o 
   0   1   4     1655.27     1764.72      9.57 o 
   1   1   4      139.62      116.73      0.90 o 
   2   1   4      545.78      543.81      3.60 o 
   3   1   4        7.55       13.03      0.31 o 
   4   1   4      247.44      226.34      2.16 o 
   5   1   4        0.78        0.24      0.17 o 
   6   1   4       44.57       40.99      1.64 o 
   7   1   4        4.39        4.90      1.21 o 
   8   1   4        0.60        0.62      0.99 o 
   9   1   4        8.41       13.18      1.55 o 
  -9   2   4        1.60        1.67      0.52 o 
  -8   2   4       84.63       85.26      1.35 o 
  -7   2   4        6.69        7.90      0.48 o 
  -6   2   4      311.97      315.78      2.34 o 
  -5   2   4       65.58       65.96      0.67 o 
  -4   2   4       36.07       30.22      0.43 o 
  -3   2   4       17.58       22.32      0.37 o 
  -2   2   4       18.65       13.42      0.39 o 
  -1   2   4       20.01       24.60      0.37 o 
   0   2   4       94.13      111.21      0.88 o 
   1   2   4      130.54      112.64      0.86 o 
   2   2   4       82.78       87.62      0.75 o 
   3   2   4       22.43       15.91      0.38 o 
   4   2   4        3.49        3.21      0.37 o 
   5   2   4        5.48        7.97      0.49 o 
   6   2   4       65.13       65.46      1.99 o 
   7   2   4       11.23        8.55      1.21 o 
   8   2   4        0.42        0.19      0.91 o 
   9   2   4        6.12        6.43      1.60 o 
  -9   3   4        0.40        0.59      0.49 o 
  -8   3   4       10.17       10.52      0.63 o 
  -7   3   4       33.53       34.32      0.75 o 
  -6   3   4      320.82      321.03      2.22 o 
  -5   3   4       50.14       53.28      0.61 o 
  -4   3   4        2.55        1.00      0.18 o 
  -3   3   4      462.21      510.50      6.64 o 
  -2   3   4        7.91        9.52      0.38 o 
  -1   3   4        1.70        3.04      0.15 o 
   0   3   4     1888.47     2153.78     11.97 o 
   1   3   4      276.44      311.06      2.04 o 
   2   3   4      900.77      867.39      6.49 o 
   3   3   4      192.34      192.56      2.44 o 
   4   3   4       90.43       98.76      2.15 o 
   5   3   4       10.86       10.25      1.10 o 
   6   3   4       24.95       27.04      1.67 o 
   7   3   4       18.58       16.83      1.16 o 
   8   3   4        5.58        7.91      1.45 o 
   9   3   4        6.12        4.74      1.41 o 
  -9   4   4        0.58        0.27      0.51 o 
  -8   4   4        0.06        0.32      0.42 o 
  -7   4   4        0.01        0.01      0.26 o 
  -6   4   4       15.33       14.40      0.59 o 
  -5   4   4       89.22       79.99      0.80 o 
  -4   4   4        0.40        0.97      0.23 o 
  -3   4   4       43.02       44.46      0.75 o 
  -2   4   4        1.41        1.90      0.42 o 
  -1   4   4       80.01       80.63      0.59 o 
   0   4   4      218.63      255.56      1.92 o 
   1   4   4      807.99      798.98      6.15 o 
   2   4   4      171.02      214.26      1.89 o 
   3   4   4      114.00      105.85      1.56 o 
   4   4   4      386.63      410.28      4.51 o 
   5   4   4       24.86       22.61      1.84 o 
   6   4   4        9.74        8.53      1.21 o 
   7   4   4       37.75       49.25      2.24 o 
   8   4   4        4.57        7.51      1.50 o 
  -9   5   4       62.09       70.81      1.75 o 
  -8   5   4        1.68        1.71      0.47 o 
  -7   5   4       17.86       19.28      0.56 o 
  -6   5   4      250.59      241.67      2.03 o 
  -5   5   4       13.45       10.30      0.55 o 
  -4   5   4      112.17      104.83      0.90 o 
  -3   5   4        3.71        5.27      0.25 o 
  -2   5   4       48.92       41.90      0.81 o 
  -1   5   4      514.95      541.70      6.59 o 
   0   5   4        6.83       14.87      0.64 o 
   1   5   4      813.87      869.16      6.80 o 
   2   5   4       43.93       43.60      0.72 o 
   3   5   4       76.40       87.45      1.03 o 
   4   5   4      426.49      431.43      5.04 o 
   5   5   4       11.89        7.50      1.43 o 
   6   5   4        3.53        5.49      1.45 o 
   7   5   4       37.38       34.57      1.91 o 
   8   5   4       70.06       78.26      2.91 o 
  -9   6   4        0.32        0.35      0.73 o 
  -8   6   4        0.34        0.64      0.42 o 
  -7   6   4       15.16       14.95      0.59 o 
  -6   6   4       89.73       84.30      1.02 o 
  -5   6   4       55.75       53.46      0.79 o 
  -4   6   4      160.97      141.68      1.04 o 
  -3   6   4        5.39        6.32      0.32 o 
  -2   6   4      678.46      764.95     11.05 o 
  -1   6   4       31.13       32.23      0.47 o 
   0   6   4     1093.36     1167.79     10.15 o 
   1   6   4      311.55      334.01      3.34 o 
   2   6   4      141.83      151.79      1.71 o 
   3   6   4      226.06      223.16      2.07 o 
   4   6   4       62.52       53.91      1.08 o 
   5   6   4       89.61       89.74      2.15 o 
   6   6   4        8.91       10.72      1.69 o 
   7   6   4       15.50       16.29      2.03 o 
   8   6   4        2.90        1.97      1.44 o 
  -9   7   4        0.02       -0.03      0.55 o 
  -8   7   4       57.34       60.52      1.24 o 
  -7   7   4        2.66        3.71      0.48 o 
  -6   7   4        5.26        6.61      0.53 o 
  -5   7   4       63.35       62.35      0.79 o 
  -4   7   4       65.52       70.09      1.00 o 
  -3   7   4       15.39       16.82      0.30 o 
  -2   7   4        0.46        0.31      0.24 o 
  -1   7   4       97.57      102.38      1.04 o 
   0   7   4      463.26      444.70      3.16 o 
   1   7   4       21.39       21.87      0.76 o 
   2   7   4      409.23      383.40      3.04 o 
   3   7   4       26.22       25.56      0.72 o 
   4   7   4       70.82       62.53      1.50 o 
   5   7   4      160.15      164.26      5.77 o 
   6   7   4      112.44      116.10      3.51 o 
   7   7   4        0.96        1.99      1.57 o 
   8   7   4        2.26        2.38      1.70 o 
  -9   8   4        1.77        1.03      0.74 o 
  -8   8   4       16.67       12.80      0.62 o 
  -7   8   4        2.56        2.74      0.44 o 
  -6   8   4       48.98       36.81      0.74 o 
  -5   8   4        0.16        0.61      0.41 o 
  -4   8   4      248.31      267.51      2.18 o 
  -3   8   4        8.24        6.00      0.31 o 
  -2   8   4       72.27       68.26      0.77 o 
  -1   8   4       11.99       16.70      0.55 o 
   0   8   4        3.31        6.63      0.44 o 
   1   8   4      631.19      660.11      4.86 o 
   2   8   4       68.65       57.65      0.96 o 
   3   8   4       10.32        9.85      0.49 o 
   4   8   4       30.20       29.11      0.77 o 
   5   8   4       27.89       25.97      1.67 o 
   6   8   4       30.32       27.65      2.20 o 
   7   8   4        7.55        9.04      1.92 o 
   8   8   4        5.65        6.71      2.17 o 
  -8   9   4       15.68       10.68      0.78 o 
  -7   9   4        1.63        0.37      0.43 o 
  -6   9   4       33.73       37.78      1.13 o 
  -5   9   4       44.91       43.10      0.90 o 
  -4   9   4       13.62       17.10      0.46 o 
  -3   9   4       98.53       96.93      2.27 o 
  -2   9   4      113.37      116.10      1.19 o 
  -1   9   4       59.50       68.18      1.03 o 
   0   9   4       17.34       16.03      0.68 o 
   1   9   4      131.53      159.54      1.87 o 
   2   9   4       34.54       27.69      0.87 o 
   3   9   4        2.69        4.12      0.42 o 
   4   9   4       73.25       69.54      1.35 o 
   5   9   4      200.70      208.08      3.59 o 
   6   9   4       25.10       26.41      1.96 o 
   7   9   4       56.23       52.44      3.43 o 
   8   9   4       27.01       30.85      8.95 o 
  -8  10   4       19.78       17.59      1.10 o 
  -7  10   4       13.45       15.21      0.66 o 
  -6  10   4       35.58       38.18      0.94 o 
  -5  10   4       49.37       46.84      0.98 o 
  -4  10   4       56.04       48.30      0.71 o 
  -3  10   4       43.17       41.88      0.84 o 
  -2  10   4       10.87        9.63      0.50 o 
  -1  10   4       77.99       80.92      1.09 o 
   0  10   4        0.63        0.41      0.41 o 
   1  10   4      113.52      122.99      1.68 o 
   2  10   4       74.96       77.66      1.46 o 
   3  10   4        0.36        1.57      0.43 o 
   4  10   4       55.73       47.59      1.16 o 
   5  10   4        6.18        5.46      0.55 o 
   6  10   4        9.98        7.20      1.64 o 
   7  10   4        1.32        2.76      1.76 o 
  -8  11   4       18.35       13.01      1.15 o 
  -7  11   4        3.34        4.00      0.61 o 
  -6  11   4        8.29        5.86      0.69 o 
  -5  11   4        2.22        1.83      0.67 o 
  -4  11   4        6.48        3.73      0.54 o 
  -3  11   4       16.40       17.61      0.58 o 
  -2  11   4      210.43      221.65      2.29 o 
  -1  11   4        0.23        0.51      0.41 o 
   0  11   4      141.05      134.66      1.77 o 
   1  11   4       75.62       71.73      1.40 o 
   2  11   4        2.65        2.42      0.69 o 
   3  11   4        2.37        2.37      0.76 o 
   4  11   4        3.49        4.17      0.49 o 
   5  11   4       10.83        7.66      0.88 o 
   6  11   4       36.34       42.03      2.14 o 
   7  11   4        2.17        1.53      1.63 o 
  -8  12   4       17.42       18.86      1.17 o 
  -7  12   4        0.00        0.56      0.58 o 
  -6  12   4       15.01       11.21      0.72 o 
  -5  12   4        8.31        8.32      0.63 o 
  -4  12   4      163.16      153.04      1.63 o 
  -3  12   4       57.87       63.41      1.06 o 
  -2  12   4      217.97      211.82      2.38 o 
  -1  12   4       17.52       16.90      0.87 o 
   0  12   4        2.90        2.27      0.66 o 
   1  12   4      155.69      152.61      2.00 o 
   2  12   4      121.12      127.15      1.93 o 
   3  12   4        3.43        2.85      0.79 o 
   4  12   4       71.64       66.94      1.20 o 
   5  12   4       27.76       29.84      1.20 o 
   6  12   4        3.73        6.33      1.39 o 
   7  12   4        7.52        5.74      2.21 o 
  -7  13   4       26.70       23.44      1.36 o 
  -6  13   4       12.50       14.16      0.90 o 
  -5  13   4       11.50       12.67      0.56 o 
  -4  13   4        7.98        9.43      0.64 o 
  -3  13   4        9.14        6.44      0.60 o 
  -2  13   4       65.76       66.35      1.42 o 
  -1  13   4        0.25        0.37      0.57 o 
   0  13   4        0.43       -0.01      0.51 o 
   1  13   4       20.37       20.51      1.05 o 
   2  13   4       99.99       99.87      2.32 o 
   3  13   4       12.91       11.93      1.24 o 
   4  13   4       14.96       13.88      1.34 o 
   5  13   4        4.97        3.89      0.83 o 
   6  13   4       10.15        9.91      1.62 o 
   7  13   4       15.69       22.60      2.03 o 
  -7  14   4        0.44        0.22      0.80 o 
  -6  14   4        0.09        0.30      0.42 o 
  -5  14   4        0.66       -0.01      0.42 o 
  -4  14   4        0.15       -0.15      0.34 o 
  -3  14   4      177.60      179.64      2.26 o 
  -2  14   4        0.00       -0.03      0.49 o 
  -1  14   4       56.18       54.24      1.47 o 
   0  14   4       36.81       42.23      1.35 o 
   1  14   4       35.52       37.41      1.30 o 
   2  14   4       89.15       96.92      1.84 o 
   3  14   4        6.59       11.10      1.13 o 
   4  14   4        1.66        2.38      1.12 o 
   5  14   4       10.12        6.96      1.07 o 
   6  14   4        0.13       -0.43      1.17 o 
  -7  15   4        0.18        0.13      0.81 o 
  -6  15   4        1.07        0.83      0.52 o 
  -5  15   4        0.54        0.41      0.43 o 
  -4  15   4        4.01        2.31      0.87 o 
  -3  15   4       93.20      100.57      1.73 o 
  -2  15   4        5.86        6.32      0.89 o 
  -1  15   4        1.26        1.47      0.84 o 
   0  15   4        4.85        4.24      0.84 o 
   1  15   4       25.02       24.33      1.23 o 
   2  15   4       63.78       72.48      1.96 o 
   3  15   4        0.48        1.34      0.99 o 
   4  15   4       97.98      100.54      2.19 o 
   5  15   4       14.50       21.28      1.70 o 
   6  15   4        3.80        3.15      1.46 o 
  -6  16   4        0.10        0.21      0.79 o 
  -5  16   4        0.29        0.51      0.46 o 
  -4  16   4        1.03        1.33      0.73 o 
  -3  16   4       17.61       18.69      1.56 o 
  -2  16   4       22.66       24.52      1.22 o 
  -1  16   4      137.86      144.45      2.38 o 
   0  16   4      120.46      124.38      2.29 o 
   1  16   4       79.38       82.12      1.93 o 
   2  16   4       67.58       69.50      1.98 o 
   3  16   4        0.20        0.10      0.88 o 
   4  16   4       43.55       45.93      1.78 o 
   5  16   4        6.80        8.44      1.37 o 
  -5  17   4        4.89        1.96      0.84 o 
  -4  17   4       22.78       21.20      0.93 o 
  -3  17   4       12.16       11.76      1.21 o 
  -2  17   4       14.06       14.25      1.19 o 
  -1  17   4       12.12        9.23      2.17 o 
   0  17   4        5.18        6.39      1.39 o 
   1  17   4        2.92        1.36      0.94 o 
   2  17   4       62.72       62.30      1.89 o 
   3  17   4        0.91        0.57      0.89 o 
   4  17   4        8.69        5.18      3.07 o 
   5  17   4        0.51        1.32      1.15 o 
  -5  18   4        0.49        0.18      0.49 o 
  -4  18   4       29.36       28.06      1.93 o 
  -3  18   4       31.64       36.37      1.37 o 
  -2  18   4       15.87       17.56      1.16 o 
  -1  18   4        3.36        2.98      0.90 o 
   0  18   4        0.53        0.09      0.77 o 
   1  18   4       31.10       36.25      1.49 o 
   2  18   4       10.47        3.67      2.10 o 
   3  18   4        2.30        1.44      1.10 o 
   4  18   4        8.84        3.34      2.27 o 
  -4  19   4        5.45        3.03      1.10 o 
  -3  19   4        0.13        0.66      0.70 o 
  -2  19   4        1.32        1.39      0.91 o 
  -1  19   4       22.89       23.58      4.06 o 
   0  19   4        0.75        0.36      0.89 o 
   1  19   4        9.92        3.60      2.68 o 
   2  19   4        2.18        0.52      1.02 o 
   3  19   4       11.27        5.82      3.37 o 
  -3  20   4        1.31        0.43      0.85 o 
  -2  20   4        0.87        0.53      0.81 o 
  -1  20   4        1.14       -0.13      0.74 o 
   0  20   4        5.60        3.03      1.67 o 
   1  20   4        2.02        0.13      0.84 o 
   2  20   4        7.69        3.85      2.08 o 
   0  21   4        0.02        0.02      0.76 o 
  -9   0   5        0.03        0.44      0.57 o 
  -7   0   5      104.09      110.39      2.13 o 
  -5   0   5       91.49       89.82      1.99 o 
  -3   0   5        1.04        2.55      0.39 o 
  -1   0   5     2280.47     2565.56     33.80 o 
   1   0   5      661.84      659.34      6.92 o 
   3   0   5      452.86      397.46      9.18 o 
   5   0   5        0.01        1.89      0.41 o 
   7   0   5        1.10        0.08      1.14 o 
  -9   1   5        0.01       -0.19      0.38 o 
  -8   1   5        4.53        3.72      0.53 o 
  -7   1   5       60.25       59.50      0.98 o 
  -6   1   5        5.98        6.11      0.90 o 
  -5   1   5       27.51       26.98      0.42 o 
  -4   1   5        0.03        0.41      0.20 o 
  -3   1   5     1322.11     1440.93     14.56 o 
  -2   1   5     1085.68     1173.68     11.56 o 
  -1   1   5       86.64       82.28      0.70 o 
   0   1   5      394.19      412.98      2.41 o 
   1   1   5      750.96      799.87      4.84 o 
   2   1   5       39.42       39.41      0.67 o 
   3   1   5       74.28       68.37      0.98 o 
   4   1   5      114.81      114.41      1.33 o 
   5   1   5      186.56      188.44      2.73 o 
   6   1   5       18.42       17.26      1.71 o 
   7   1   5       11.49       11.12      1.34 o 
   8   1   5        2.11        1.29      1.16 o 
  -9   2   5        4.64        3.86      0.60 o 
  -8   2   5        0.80        0.59      0.35 o 
  -7   2   5       12.98       16.01      0.57 o 
  -6   2   5       48.31       46.24      0.78 o 
  -5   2   5       17.65       19.81      0.40 o 
  -4   2   5        6.11        6.04      0.30 o 
  -3   2   5       24.97       33.96      0.60 o 
  -2   2   5      436.23      435.52      2.79 o 
  -1   2   5      343.72      358.78      2.07 o 
   0   2   5       43.06       43.44      0.56 o 
   1   2   5      948.13      956.88      5.82 o 
   2   2   5      207.03      210.21      1.46 o 
   3   2   5       28.65       27.68      0.50 o 
   4   2   5       55.26       43.77      0.90 o 
   5   2   5       26.13       22.99      1.13 o 
   6   2   5       85.95       74.15      2.58 o 
   7   2   5       22.37       20.18      1.68 o 
   8   2   5       12.54       12.39      1.88 o 
  -9   3   5        5.21        6.19      0.63 o 
  -8   3   5        2.04        2.18      0.47 o 
  -7   3   5       28.46       29.71      0.63 o 
  -6   3   5       35.09       35.48      0.55 o 
  -5   3   5        0.05        0.45      0.18 o 
  -4   3   5       34.22       36.03      0.50 o 
  -3   3   5       48.31       48.32      0.64 o 
  -2   3   5      143.99      162.41      1.36 o 
  -1   3   5      705.81      708.18      5.54 o 
   0   3   5      435.27      434.32      2.51 o 
   1   3   5      115.78      119.50      0.94 o 
   2   3   5        5.09        3.13      0.26 o 
   3   3   5        0.52        1.02      0.42 o 
   4   3   5      144.61      149.29      2.42 o 
   5   3   5      125.95      123.56      1.73 o 
   6   3   5        4.26        5.10      0.49 o 
   7   3   5      140.79      155.80      3.69 o 
   8   3   5        0.00        0.47      1.08 o 
  -9   4   5        1.05        1.52      0.61 o 
  -8   4   5        0.34       -0.18      0.36 o 
  -7   4   5        0.38        0.07      0.39 o 
  -6   4   5       49.60       54.89      0.74 o 
  -5   4   5       44.46       38.58      0.47 o 
  -4   4   5       46.64       44.88      0.90 o 
  -3   4   5       30.58       32.49      0.67 o 
  -2   4   5        1.32        2.26      0.40 o 
  -1   4   5       46.43       31.34      0.37 o 
   0   4   5      196.01      202.04      1.46 o 
   1   4   5      380.85      366.55      2.42 o 
   2   4   5      107.63      102.44      1.01 o 
   3   4   5       23.51       22.52      0.60 o 
   4   4   5      109.10       95.14      2.02 o 
   5   4   5       21.91       26.00      1.73 o 
   6   4   5      113.85      112.50      2.69 o 
   7   4   5       85.89       90.30      2.71 o 
   8   4   5        0.21        0.04      1.05 o 
  -9   5   5        6.80        9.04      1.15 o 
  -8   5   5       11.11       13.78      0.59 o 
  -7   5   5       26.49       26.97      0.62 o 
  -6   5   5        0.03        0.44      0.34 o 
  -5   5   5       41.59       37.50      0.47 o 
  -4   5   5       10.05        7.33      0.56 o 
  -3   5   5      112.91      116.46      1.31 o 
  -2   5   5        0.02       -0.05      0.30 o 
  -1   5   5       24.17       21.04      0.30 o 
   0   5   5      490.01      510.13      3.58 o 
   1   5   5       19.92       12.69      0.60 o 
   2   5   5      106.87      120.24      1.34 o 
   3   5   5        0.12        0.23      0.26 o 
   4   5   5      289.50      307.48      3.98 o 
   5   5   5      506.43      518.07      6.33 o 
   6   5   5       16.12       18.23      1.85 o 
   7   5   5       38.77       30.53      1.01 o 
   8   5   5       26.62       31.54      2.43 o 
  -9   6   5        2.65        0.12      1.10 o 
  -8   6   5        1.47        1.59      0.42 o 
  -7   6   5        6.46        7.31      0.40 o 
  -6   6   5       22.94       23.77      0.79 o 
  -5   6   5        9.98        8.46      0.31 o 
  -4   6   5       16.32       18.96      0.68 o 
  -3   6   5        0.05       -0.24      0.44 o 
  -2   6   5        3.55        4.93      0.52 o 
  -1   6   5      300.92      284.88      2.13 o 
   0   6   5      446.48      448.45      3.72 o 
   1   6   5       84.84      106.35      1.35 o 
   2   6   5        7.62        9.92      0.52 o 
   3   6   5       17.45       16.77      0.53 o 
   4   6   5      106.66      102.11      2.09 o 
   5   6   5      176.45      166.33      4.11 o 
   6   6   5        0.71       -0.01      0.85 o 
   7   6   5       13.41       16.40      2.13 o 
   8   6   5        5.38        9.17      1.85 o 
  -9   7   5       28.31       36.17      1.56 o 
  -8   7   5        0.59        0.20      0.55 o 
  -7   7   5        1.71        1.81      0.37 o 
  -6   7   5      211.57      194.90      3.27 o 
  -5   7   5      126.68      133.80      2.06 o 
  -4   7   5       12.29       11.54      0.66 o 
  -3   7   5      126.49      126.88      1.61 o 
  -2   7   5      143.45      126.49      2.39 o 
  -1   7   5        1.44        1.18      0.37 o 
   0   7   5      110.42      109.12      1.25 o 
   1   7   5       97.40      112.42      1.69 o 
   2   7   5       60.93       67.72      1.27 o 
   3   7   5      144.63      130.64      1.68 o 
   4   7   5      203.28      199.69      2.07 o 
   5   7   5       34.98       31.84      1.64 o 
   6   7   5       22.11       28.50      2.12 o 
   7   7   5       91.53       96.00      2.80 o 
   8   7   5        4.90        6.26      2.00 o 
  -8   8   5        5.70        4.00      0.93 o 
  -7   8   5        2.97        3.72      0.36 o 
  -6   8   5       58.32       54.26      1.32 o 
  -5   8   5        4.44        6.34      0.35 o 
  -4   8   5       19.10       23.17      0.97 o 
  -3   8   5       24.19       24.24      0.92 o 
  -2   8   5       85.61       85.65      0.83 o 
  -1   8   5        9.52        9.42      0.49 o 
   0   8   5        7.20        5.41      0.48 o 
   1   8   5       25.18       22.68      0.87 o 
   2   8   5        0.47        0.87      0.40 o 
   3   8   5       13.91       12.82      0.82 o 
   4   8   5       19.34       16.87      0.83 o 
   5   8   5        7.37        5.97      1.77 o 
   6   8   5        4.12        3.71      2.13 o 
   7   8   5        0.02       -0.41      1.46 o 
   8   8   5        0.00        0.79      1.42 o 
  -8   9   5        0.19        0.31      0.75 o 
  -7   9   5        0.48       -0.18      0.39 o 
  -6   9   5        5.09        5.04      0.32 o 
  -5   9   5        4.22        7.26      0.35 o 
  -4   9   5        0.31        0.57      0.27 o 
  -3   9   5       15.81       11.61      0.27 o 
  -2   9   5      226.67      233.40      1.83 o 
  -1   9   5      187.48      209.21      1.79 o 
   0   9   5       34.49       46.51      1.01 o 
   1   9   5       69.07       77.80      3.06 o 
   2   9   5       40.98       35.34      0.86 o 
   3   9   5        5.85        4.55      0.53 o 
   4   9   5       12.38       11.61      0.73 o 
   5   9   5       37.45       28.79      1.73 o 
   6   9   5        1.52        1.27      1.44 o 
   7   9   5        2.35        1.69      1.66 o 
  -8  10   5       27.29       28.17      1.28 o 
  -7  10   5       25.15       27.82      1.16 o 
  -6  10   5        0.11        0.54      0.32 o 
  -5  10   5       53.59       51.36      1.12 o 
  -4  10   5       40.33       36.91      0.95 o 
  -3  10   5      335.29      311.60      2.37 o 
  -2  10   5       11.14       12.99      0.48 o 
  -1  10   5       61.47       61.39      0.89 o 
   0  10   5      569.93      567.65      4.37 o 
   1  10   5      137.08      136.06      1.57 o 
   2  10   5       56.26       63.80      1.08 o 
   3  10   5      119.34      115.90      2.25 o 
   4  10   5        1.22        1.58      0.58 o 
   5  10   5       69.64       77.29      2.21 o 
   6  10   5        0.00        0.14      0.99 o 
   7  10   5       31.77       28.18      2.84 o 
  -8  11   5        0.02       -0.52      0.79 o 
  -7  11   5        0.04       -0.09      0.69 o 
  -6  11   5        2.09        2.54      0.41 o 
  -5  11   5        0.09        0.10      0.37 o 
  -4  11   5       31.51       33.96      0.77 o 
  -3  11   5        0.36        1.09      0.41 o 
  -2  11   5       86.88       85.23      1.19 o 
  -1  11   5       78.54       74.27      1.08 o 
   0  11   5      500.34      516.83      4.47 o 
   1  11   5        0.01        0.62      0.48 o 
   2  11   5       98.52      105.54      1.60 o 
   3  11   5        0.81        0.22      0.55 o 
   4  11   5       41.22       40.39      1.11 o 
   5  11   5        6.89        7.40      0.41 o 
   6  11   5       10.51        9.94      1.85 o 
   7  11   5        2.05        3.92      2.58 o 
  -7  12   5        2.70        1.84      0.87 o 
  -6  12   5        0.37        0.51      0.51 o 
  -5  12   5        0.25       -0.05      0.26 o 
  -4  12   5       13.46       13.37      0.45 o 
  -3  12   5       37.83       37.96      0.68 o 
  -2  12   5      403.80      404.30      4.27 o 
  -1  12   5      102.34      108.72      1.55 o 
   0  12   5      168.63      167.85      2.35 o 
   1  12   5       49.37       44.15      1.11 o 
   2  12   5       37.81       35.46      0.94 o 
   3  12   5        0.25        0.41      0.48 o 
   4  12   5       43.88       53.69      1.77 o 
   5  12   5        0.03       -1.11      1.11 o 
   6  12   5       26.15       25.64      2.06 o 
  -7  13   5        0.00       -0.08      0.66 o 
  -6  13   5       14.57       15.10      1.31 o 
  -5  13   5       62.51       61.62      1.68 o 
  -4  13   5        9.88        9.15      0.52 o 
  -3  13   5        6.99        5.67      0.53 o 
  -2  13   5      145.88      142.75      2.07 o 
  -1  13   5        6.91        6.82      0.69 o 
   0  13   5      292.72      286.67      3.29 o 
   1  13   5       53.80       51.50      1.60 o 
   2  13   5       59.25       63.71      1.23 o 
   3  13   5        1.32        0.79      0.64 o 
   4  13   5       16.87       18.44      1.30 o 
   5  13   5        0.24        0.15      0.94 o 
   6  13   5        4.88        6.89      1.62 o 
  -7  14   5        0.17        1.46      0.97 o 
  -6  14   5       27.73       35.29      1.45 o 
  -5  14   5        0.24        0.40      0.35 o 
  -4  14   5        0.30        0.14      0.40 o 
  -3  14   5       88.02       89.84      1.86 o 
  -2  14   5        0.36       -0.37      0.56 o 
  -1  14   5       22.48       22.12      0.93 o 
   0  14   5      133.95      132.05      1.98 o 
   1  14   5       39.76       40.25      1.59 o 
   2  14   5      175.18      184.11      2.61 o 
   3  14   5        5.87        6.22      0.70 o 
   4  14   5        0.16        0.47      0.66 o 
   5  14   5       28.97       29.28      2.52 o 
   6  14   5        5.19        7.47      1.57 o 
  -6  15   5        8.40        5.67      1.65 o 
  -5  15   5        2.51        3.93      1.34 o 
  -4  15   5        5.72        5.88      0.47 o 
  -3  15   5        0.27       -0.17      0.39 o 
  -2  15   5        5.47        6.22      0.85 o 
  -1  15   5        6.05        5.11      0.91 o 
   0  15   5        6.61        9.77      0.90 o 
   1  15   5        1.67        1.92      1.00 o 
   2  15   5       53.58       51.16      2.11 o 
   3  15   5        3.09        3.29      0.81 o 
   4  15   5        9.82        6.04      2.00 o 
   5  15   5        1.59        1.52      1.36 o 
  -6  16   5        1.61        0.61      0.96 o 
  -5  16   5        0.02       -0.10      0.71 o 
  -4  16   5        1.61        1.04      0.58 o 
  -3  16   5       17.92       17.92      0.80 o 
  -2  16   5        8.35        7.13      0.91 o 
  -1  16   5       24.31       28.69      1.44 o 
   0  16   5        0.17        0.17      0.71 o 
   1  16   5        2.76        1.19      1.11 o 
   2  16   5        3.97        4.98      1.04 o 
   3  16   5        1.99        1.34      0.67 o 
   4  16   5        2.07        1.11      0.63 o 
   5  16   5        2.52        1.53      1.46 o 
  -5  17   5        0.38        0.46      0.89 o 
  -4  17   5        1.73        1.39      0.97 o 
  -3  17   5        0.62        0.47      0.62 o 
  -2  17   5        0.11        0.02      0.62 o 
  -1  17   5        0.48        0.37      0.78 o 
   0  17   5       17.04       17.99      3.81 o 
   1  17   5        7.98        8.75      2.01 o 
   2  17   5        0.60        0.10      0.81 o 
   3  17   5       23.41       24.81      1.14 o 
   4  17   5       11.96       15.52      1.16 o 
  -4  18   5        0.15        0.26      1.03 o 
  -3  18   5       19.21       18.79      1.46 o 
  -2  18   5       34.52       34.50      1.62 o 
  -1  18   5        6.83        4.81      1.16 o 
   0  18   5        1.74        2.41      1.05 o 
   1  18   5        3.94        1.55      0.91 o 
   2  18   5        1.12        0.36      0.85 o 
   3  18   5        9.25        4.06      2.68 o 
  -3  19   5       21.65       18.40      1.19 o 
  -2  19   5        0.86        0.20      0.66 o 
  -1  19   5        4.96        2.66      1.23 o 
   0  19   5        2.80        2.91      1.15 o 
   1  19   5        0.60        0.95      0.90 o 
   2  19   5        2.93        1.80      1.11 o 
  -2  20   5        1.93        2.34      0.83 o 
  -1  20   5        0.47       -0.24      0.85 o 
   0  20   5        9.31        6.62      1.47 o 
   1  20   5        7.61        8.40      1.91 o 
  -8   0   6        3.63        3.51      0.65 o 
  -6   0   6      117.08      121.38      2.02 o 
  -4   0   6      241.77      236.19      2.35 o 
  -2   0   6      143.22      157.34      2.87 o 
   0   0   6      296.17      310.26      2.84 o 
   2   0   6      493.94      453.60      5.22 o 
   4   0   6      911.47      915.61     12.52 o 
   6   0   6       17.62       19.02      2.00 o 
   8   0   6        2.61        0.79      2.09 o 
  -9   1   6        0.53        0.44      0.53 o 
  -8   1   6       26.47       30.62      0.61 o 
  -7   1   6        6.90        7.58      0.44 o 
  -6   1   6       11.26       12.24      0.91 o 
  -5   1   6       27.77       27.41      0.51 o 
  -4   1   6        4.52        4.53      0.25 o 
  -3   1   6       86.43       85.26      0.87 o 
  -2   1   6       52.28       49.81      0.45 o 
  -1   1   6        6.95        6.27      0.30 o 
   0   1   6      162.04      173.64      1.43 o 
   1   1   6      185.18      194.58      1.48 o 
   2   1   6       27.83       30.52      0.82 o 
   3   1   6      359.77      351.09      3.21 o 
   4   1   6       14.87       15.80      0.58 o 
   5   1   6      269.88      266.05      8.81 o 
   6   1   6        6.65        5.12      1.11 o 
   7   1   6       27.04       28.42      1.95 o 
   8   1   6        0.02        0.35      1.12 o 
  -9   2   6        4.15        3.85      0.69 o 
  -8   2   6        0.00       -0.32      0.32 o 
  -7   2   6        3.13        2.77      0.40 o 
  -6   2   6       22.05       24.93      1.83 o 
  -5   2   6        5.50        5.96      0.25 o 
  -4   2   6      296.67      304.31      2.78 o 
  -3   2   6      471.20      480.45      3.49 o 
  -2   2   6      623.34      661.62      5.43 o 
  -1   2   6      168.49      151.51      1.24 o 
   0   2   6       87.20       87.45      0.86 o 
   1   2   6       71.98       73.56      0.90 o 
   2   2   6       31.93       18.64      0.44 o 
   3   2   6      268.93      245.53      2.08 o 
   4   2   6      123.69      110.19      1.54 o 
   5   2   6      430.81      446.91      9.22 o 
   6   2   6        6.47        4.48      0.65 o 
   7   2   6       14.87       14.66      1.50 o 
   8   2   6        2.49        4.00      1.74 o 
  -9   3   6        5.00        6.69      1.10 o 
  -8   3   6       12.39       13.44      0.56 o 
  -7   3   6        1.36        2.64      0.32 o 
  -6   3   6       41.40       35.75      0.77 o 
  -5   3   6        0.02        0.13      0.32 o 
  -4   3   6       56.89       61.86      0.93 o 
  -3   3   6       39.67       44.88      2.23 o 
  -2   3   6        9.26       10.19      1.20 o 
  -1   3   6       66.08       65.74      0.63 o 
   0   3   6      385.95      385.65      2.35 o 
   1   3   6      208.33      230.45      1.60 o 
   2   3   6      137.56      142.21      1.14 o 
   3   3   6       90.61       86.56      1.19 o 
   4   3   6      134.42      117.80      1.87 o 
   5   3   6      234.09      235.19      2.95 o 
   6   3   6        1.15        0.84      0.39 o 
   7   3   6       20.53       17.53      2.51 o 
   8   3   6        5.16        7.97      1.55 o 
  -9   4   6       17.24       20.51      1.25 o 
  -8   4   6        4.50        4.02      0.88 o 
  -7   4   6        0.46       -0.08      0.40 o 
  -6   4   6      169.61      156.17      2.29 o 
  -5   4   6        7.44        9.19      0.62 o 
  -4   4   6        1.38        1.09      0.50 o 
  -3   4   6      105.39       96.39      1.28 o 
  -2   4   6      128.95      129.04      1.52 o 
  -1   4   6       45.82       47.65      0.49 o 
   0   4   6        0.00       -0.15      0.22 o 
   1   4   6       79.36       71.55      0.86 o 
   2   4   6       27.63       27.09      0.68 o 
   3   4   6      368.52      358.77      2.74 o 
   4   4   6       82.74       74.79      1.37 o 
   5   4   6       94.76       86.89      1.77 o 
   6   4   6       40.82       40.42      1.29 o 
   7   4   6       42.62       40.94      2.69 o 
   8   4   6        0.36        2.56      1.52 o 
  -9   5   6        0.14        0.14      0.77 o 
  -8   5   6       15.10       18.47      1.11 o 
  -7   5   6       46.65       39.41      0.69 o 
  -6   5   6      169.86      181.97      3.54 o 
  -5   5   6       15.88       17.03      0.83 o 
  -4   5   6       59.42       57.49      1.16 o 
  -3   5   6        1.75        1.88      0.48 o 
  -2   5   6      135.27      141.21      1.55 o 
  -1   5   6       88.50       82.85      0.71 o 
   0   5   6        4.88        4.37      0.38 o 
   1   5   6      111.84      116.68      1.06 o 
   2   5   6       29.95       29.83      0.65 o 
   3   5   6       17.15       17.96      0.51 o 
   4   5   6      323.26      324.46      3.26 o 
   5   5   6       94.34       98.97      2.32 o 
   6   5   6        5.74        5.83      0.62 o 
   7   5   6        0.48        0.14      1.34 o 
  -8   6   6        4.23        5.06      1.88 o 
  -7   6   6        0.38        0.51      0.55 o 
  -6   6   6      111.66      108.87      1.81 o 
  -5   6   6       39.78       31.61      1.15 o 
  -4   6   6        0.56        0.17      0.41 o 
  -3   6   6      173.80      155.00      1.88 o 
  -2   6   6       22.86       18.63      0.79 o 
  -1   6   6      229.56      233.54      1.66 o 
   0   6   6        3.52        2.25      0.32 o 
   1   6   6       44.81       39.15      0.72 o 
   2   6   6        4.66        7.17      0.53 o 
   3   6   6        4.36        2.43      0.55 o 
   4   6   6        8.91       10.86      1.16 o 
   5   6   6       16.71       14.37      0.86 o 
   6   6   6        0.51        0.50      0.52 o 
   7   6   6       15.63       15.32      1.79 o 
  -8   7   6        0.37        0.07      0.65 o 
  -7   7   6        7.93        9.12      0.85 o 
  -6   7   6        6.19       11.74      0.85 o 
  -5   7   6      107.55      105.25      1.62 o 
  -4   7   6       77.61       79.81      1.33 o 
  -3   7   6       25.51       24.68      0.99 o 
  -2   7   6      544.56      527.88      4.76 o 
  -1   7   6        0.05       -0.12      0.25 o 
   0   7   6      279.26      278.85      2.34 o 
   1   7   6        3.53        2.61      0.48 o 
   2   7   6       14.95       14.71      0.74 o 
   3   7   6       11.70       14.41      0.73 o 
   4   7   6        1.03        0.95      0.47 o 
   5   7   6        9.62        9.01      1.28 o 
   6   7   6       12.09       11.93      1.50 o 
   7   7   6        0.02        0.19      1.11 o 
  -8   8   6        0.21        0.78      0.98 o 
  -7   8   6        4.65        3.69      0.74 o 
  -6   8   6        3.81        1.80      0.69 o 
  -5   8   6       36.89       35.67      1.21 o 
  -4   8   6      133.57      139.29      1.88 o 
  -3   8   6        4.23        4.47      0.85 o 
  -2   8   6      769.84      767.10      5.55 o 
  -1   8   6      151.35      146.47      1.67 o 
   0   8   6       68.46       73.35      1.37 o 
   1   8   6        0.48        0.42      0.47 o 
   2   8   6        0.26        1.22      0.57 o 
   3   8   6        5.86        6.42      0.57 o 
   4   8   6        0.27        0.44      0.32 o 
   5   8   6        0.43        0.62      1.03 o 
   6   8   6        5.99        4.57      1.35 o 
   7   8   6        1.96        0.35      0.81 o 
  -8   9   6        2.15        1.96      0.85 o 
  -7   9   6        2.75        1.52      1.00 o 
  -6   9   6       13.75       15.54      0.96 o 
  -5   9   6        3.92        2.65      0.73 o 
  -4   9   6      143.77      138.14      1.95 o 
  -3   9   6       12.14       11.02      0.92 o 
  -2   9   6      833.77      838.96      6.28 o 
  -1   9   6       24.87       26.11      0.92 o 
   0   9   6      199.51      187.58      2.08 o 
   1   9   6       44.08       52.26      1.17 o 
   2   9   6       14.68       16.09      0.75 o 
   3   9   6       84.13       78.06      1.41 o 
   4   9   6        0.80        1.44      0.54 o 
   5   9   6       11.91        8.58      1.50 o 
   6   9   6        3.41        2.01      1.51 o 
   7   9   6        4.80        6.83      1.65 o 
  -8  10   6        3.50        2.90      1.02 o 
  -7  10   6       12.61       11.27      1.02 o 
  -6  10   6       18.94       19.77      1.13 o 
  -5  10   6        9.27       12.10      1.03 o 
  -4  10   6       18.55       17.16      0.98 o 
  -3  10   6        5.86        6.16      0.86 o 
  -2  10   6      354.41      359.47      3.62 o 
  -1  10   6      117.04      125.69      1.81 o 
   0  10   6      326.71      324.43      3.31 o 
   1  10   6       93.98       92.07      1.57 o 
   2  10   6       12.83       16.27      0.78 o 
   3  10   6        0.71        1.71      0.54 o 
   4  10   6        4.84        2.74      0.65 o 
   5  10   6        8.69       12.25      1.46 o 
   6  10   6        1.22        1.14      1.25 o 
   7  10   6        3.93        5.80      1.66 o 
  -7  11   6        2.84        1.14      0.85 o 
  -6  11   6       10.36        7.33      1.10 o 
  -5  11   6        1.76        2.65      0.84 o 
  -4  11   6       25.67       26.86      1.17 o 
  -3  11   6        7.16        8.31      0.45 o 
  -2  11   6        5.74        4.00      0.34 o 
  -1  11   6      131.95      134.05      1.59 o 
   0  11   6        2.06        3.66      0.50 o 
   1  11   6       49.85       53.57      1.37 o 
   2  11   6      141.77      137.81      2.05 o 
   3  11   6        8.69        4.55      0.80 o 
   4  11   6       12.92       16.14      1.54 o 
   5  11   6        1.37        2.53      1.24 o 
   6  11   6       25.75       25.88      2.04 o 
  -7  12   6        1.02        0.99      0.94 o 
  -6  12   6       14.91       16.51      1.11 o 
  -5  12   6        0.69        0.45      0.71 o 
  -4  12   6        6.40        5.37      0.33 o 
  -3  12   6       12.34       12.77      0.91 o 
  -2  12   6        4.79        3.79      0.46 o 
  -1  12   6        1.22        1.55      0.46 o 
   0  12   6        0.11        0.67      0.61 o 
   1  12   6        8.65       10.96      0.79 o 
   2  12   6        2.17        3.50      0.71 o 
   3  12   6       67.01       67.18      1.37 o 
   4  12   6       25.43       24.99      1.11 o 
   5  12   6        3.78        6.83      1.68 o 
   6  12   6        0.18       -0.12      1.06 o 
  -7  13   6        0.36       -0.06      0.64 o 
  -6  13   6        0.08       -0.55      0.77 o 
  -5  13   6        2.96        2.84      1.09 o 
  -4  13   6        6.56        5.29      0.39 o 
  -3  13   6        7.35        6.97      0.41 o 
  -2  13   6       14.72       16.52      0.82 o 
  -1  13   6       11.80       11.42      0.75 o 
   0  13   6       53.51       50.12      1.02 o 
   1  13   6       63.15       67.50      1.23 o 
   2  13   6       14.69        9.31      1.41 o 
   3  13   6        5.84       10.58      1.49 o 
   4  13   6        3.86        3.30      0.61 o 
   5  13   6       63.49       64.35      2.29 o 
   6  13   6       10.27        6.98      2.59 o 
  -6  14   6        0.93       -0.17      0.78 o 
  -5  14   6       12.72       14.79      1.29 o 
  -4  14   6        8.91        9.43      1.07 o 
  -3  14   6       13.23       13.28      1.04 o 
  -2  14   6       11.84       12.71      1.02 o 
  -1  14   6        0.67        0.27      0.50 o 
   0  14   6        0.00        0.63      0.51 o 
   1  14   6       94.82       94.43      1.60 o 
   2  14   6        0.78        0.78      0.64 o 
   3  14   6        0.18       -0.45      0.65 o 
   4  14   6        0.51        0.86      0.74 o 
   5  14   6        5.16        5.42      1.98 o 
  -6  15   6        0.84        0.42      0.97 o 
  -5  15   6        0.71        1.29      1.05 o 
  -4  15   6        2.34        2.51      0.96 o 
  -3  15   6        8.76        8.94      0.49 o 
  -2  15   6       26.42       28.71      0.81 o 
  -1  15   6        5.62        5.78      0.79 o 
   0  15   6        0.79        0.91      0.80 o 
   1  15   6       29.25       29.23      1.11 o 
   2  15   6        7.98        7.49      0.92 o 
   3  15   6        0.00        0.34      0.62 o 
   4  15   6        1.47        0.63      0.67 o 
   5  15   6        1.20        0.06      0.97 o 
  -5  16   6        1.43        1.03      0.96 o 
  -4  16   6        5.38        5.69      1.17 o 
  -3  16   6        9.35        6.19      0.71 o 
  -2  16   6        0.69        0.48      0.50 o 
  -1  16   6       30.87       30.05      3.64 o 
   0  16   6        1.59        0.32      0.55 o 
   1  16   6       19.95       17.13      2.12 o 
   2  16   6        1.41        2.25      0.71 o 
   3  16   6        0.00        0.25      0.69 o 
   4  16   6       25.32       25.84      1.96 o 
  -4  17   6        1.25        0.52      1.21 o 
  -3  17   6        0.08       -0.16      1.03 o 
  -2  17   6        0.43        0.25      0.54 o 
  -1  17   6        2.10        2.07      0.77 o 
   0  17   6        3.31        2.75      0.74 o 
   1  17   6        0.00       -0.04      0.54 o 
   2  17   6        0.00        0.00      0.80 o 
   3  17   6        1.26        0.81      0.75 o 
  -3  18   6        2.40        1.36      1.08 o 
  -2  18   6        3.17        2.81      0.78 o 
  -1  18   6        3.96        4.58      0.76 o 
   0  18   6        0.56        0.46      0.65 o 
   1  18   6        0.81        1.48      0.88 o 
   2  18   6        0.30        0.20      0.79 o 
  -2  19   6        0.57        1.83      1.41 o 
  -1  19   6        7.21       10.01      1.83 o 
   0  19   6        0.14        0.01      0.59 o 
   1  19   6        2.17        2.51      0.85 o 
  -7   0   7       14.84       14.93      0.91 o 
  -5   0   7       55.92       48.85      1.39 o 
  -3   0   7       38.73       41.40      0.57 o 
  -1   0   7        1.46        2.23      0.38 o 
   1   0   7      525.35      479.50      5.95 o 
   3   0   7      859.79      842.52      9.96 o 
   5   0   7      126.67      111.62      3.71 o 
   7   0   7        3.57        3.40      2.05 o 
  -8   1   7        0.60        1.74      0.49 o 
  -7   1   7        0.18        0.06      0.28 o 
  -6   1   7       14.30       12.66      0.74 o 
  -5   1   7       16.95       14.85      0.34 o 
  -4   1   7      170.63      172.34      1.23 o 
  -3   1   7       22.48       22.10      0.54 o 
  -2   1   7      367.28      356.05      2.35 o 
  -1   1   7        0.86        0.98      0.31 o 
   0   1   7      120.38      122.92      1.11 o 
   1   1   7       45.05       45.50      0.78 o 
   2   1   7       44.55       48.43      1.04 o 
   3   1   7       88.50       78.99      1.38 o 
   4   1   7        1.02        1.31      0.51 o 
   5   1   7      163.55      165.78      5.59 o 
   6   1   7        1.23        0.03      0.83 o 
   7   1   7        0.73        1.05      1.13 o 
  -8   2   7       11.33        8.45      1.20 o 
  -7   2   7       10.89        8.91      0.65 o 
  -6   2   7      153.36      147.74      2.71 o 
  -5   2   7       42.18       37.46      1.25 o 
  -4   2   7       28.88       37.76      3.32 o 
  -3   2   7        7.51        7.30      0.45 o 
  -2   2   7        0.28        0.51      0.12 o 
  -1   2   7      241.08      245.02      1.74 o 
   0   2   7        2.21        4.72      0.39 o 
   1   2   7      645.52      651.19      4.40 o 
   2   2   7       16.30       11.68      0.60 o 
   3   2   7      366.77      385.89      4.03 o 
   4   2   7      228.98      229.88      2.46 o 
   5   2   7       60.11       61.96      1.45 o 
   6   2   7        0.55       -0.19      1.21 o 
   7   2   7        0.11        0.64      1.09 o 
  -8   3   7        0.34        0.98      0.67 o 
  -7   3   7        0.71        0.49      0.58 o 
  -6   3   7        6.39        5.68      1.58 o 
  -5   3   7        0.24       -0.01      0.44 o 
  -4   3   7        6.15        4.80      0.67 o 
  -3   3   7       89.78       91.89      1.09 o 
  -2   3   7       71.66       70.11      1.36 o 
  -1   3   7        0.09       -0.01      0.20 o 
   0   3   7        3.96        3.01      0.35 o 
   1   3   7      342.22      331.19      2.28 o 
   2   3   7      308.58      306.21      2.22 o 
   3   3   7       95.25       98.39      1.52 o 
   4   3   7      236.67      256.08      3.06 o 
   5   3   7        4.33        3.57      0.63 o 
   6   3   7        0.03        0.30      0.50 o 
   7   3   7        1.20        0.73      1.51 o 
  -8   4   7       28.20       24.98      1.71 o 
  -7   4   7        0.75       -0.12      0.45 o 
  -6   4   7      148.37      152.35      2.16 o 
  -5   4   7        2.24        1.99      0.59 o 
  -4   4   7      321.13      325.36      3.07 o 
  -3   4   7        0.47        0.10      0.45 o 
  -2   4   7      100.87      104.65      1.27 o 
  -1   4   7        0.02       -0.04      0.17 o 
   0   4   7       26.64       22.95      0.46 o 
   1   4   7       78.92       85.24      0.89 o 
   2   4   7       33.14       28.54      0.84 o 
   3   4   7      104.30       95.94      1.36 o 
   4   4   7        4.44        4.36      0.89 o 
   5   4   7       27.11       22.71      0.90 o 
   6   4   7       20.79       15.57      0.85 o 
   7   4   7        0.45        0.45      1.21 o 
  -8   5   7        2.67        3.20      1.00 o 
  -7   5   7        4.47        6.05      0.84 o 
  -6   5   7       22.86       23.48      1.18 o 
  -5   5   7       49.64       47.61      1.18 o 
  -4   5   7      237.98      249.84      5.00 o 
  -3   5   7      234.15      236.38      2.70 o 
  -2   5   7      490.13      496.36      4.68 o 
  -1   5   7       18.27       19.18      0.36 o 
   0   5   7      105.76      107.04      1.01 o 
   1   5   7        1.54        0.53      0.34 o 
   2   5   7       97.37       92.03      1.07 o 
   3   5   7       31.60       28.54      0.78 o 
   4   5   7       12.41       11.85      1.08 o 
   5   5   7       10.62       10.55      1.16 o 
   6   5   7        0.48        0.29      0.51 o 
   7   5   7        1.31       -0.27      1.21 o 
  -8   6   7        3.21        1.86      0.79 o 
  -7   6   7        0.00        0.07      0.49 o 
  -6   6   7       28.19       30.43      1.09 o 
  -5   6   7       45.60       48.73      1.18 o 
  -4   6   7      250.63      277.14      2.93 o 
  -3   6   7       13.86       12.67      0.82 o 
  -2   6   7      265.79      260.59      2.74 o 
  -1   6   7      107.99      116.30      1.10 o 
   0   6   7        2.52        1.46      0.35 o 
   1   6   7      111.40      115.08      1.34 o 
   2   6   7       10.19       10.83      0.55 o 
   3   6   7      103.93      100.69      1.22 o 
   4   6   7       16.08       14.14      0.85 o 
   5   6   7        0.16        0.90      0.61 o 
   6   6   7        3.62        4.29      0.67 o 
   7   6   7        0.64        1.11      1.35 o 
  -8   7   7        0.73        0.80      0.75 o 
  -7   7   7        0.06        0.88      0.77 o 
  -6   7   7        2.71        2.50      0.79 o 
  -5   7   7        4.31        2.47      0.71 o 
  -4   7   7      101.06      106.77      1.80 o 
  -3   7   7      120.39      119.96      1.83 o 
  -2   7   7       32.76       29.09      1.13 o 
  -1   7   7      161.85      174.10      1.63 o 
   0   7   7        0.29        0.52      0.33 o 
   1   7   7        5.25        6.17      0.52 o 
   2   7   7        3.55        4.12      0.48 o 
   3   7   7       30.75       31.42      0.77 o 
   4   7   7       10.81       12.41      0.89 o 
   5   7   7        5.62        5.88      0.98 o 
   6   7   7        0.11        1.00      0.63 o 
   7   7   7       11.40       14.99      2.12 o 
  -8   8   7        7.08        6.38      1.25 o 
  -7   8   7        4.78        5.57      0.85 o 
  -6   8   7      131.79      136.23      2.31 o 
  -5   8   7       16.26       16.52      1.05 o 
  -4   8   7      149.89      136.84      2.09 o 
  -3   8   7       16.41       12.71      1.00 o 
  -2   8   7       84.18       82.57      1.56 o 
  -1   8   7        1.79        1.58      0.25 o 
   0   8   7       50.42       47.12      0.81 o 
   1   8   7       58.87       59.42      0.88 o 
   2   8   7       35.15       39.12      0.92 o 
   3   8   7       80.80       80.93      1.17 o 
   4   8   7        6.76       10.87      0.64 o 
   5   8   7       36.72       35.43      1.15 o 
   6   8   7        4.31        3.42      0.76 o 
  -7   9   7        1.85        1.25      0.74 o 
  -6   9   7        5.62        5.83      1.05 o 
  -5   9   7       27.03       27.95      1.45 o 
  -4   9   7       25.71       28.39      1.15 o 
  -3   9   7        0.05       -0.54      0.64 o 
  -2   9   7        0.90        0.58      0.83 o 
  -1   9   7       10.75        9.59      0.42 o 
   0   9   7        0.45        0.33      0.36 o 
   1   9   7       42.88       39.69      0.89 o 
   2   9   7      103.92       96.62      1.56 o 
   3   9   7       48.92       47.08      1.18 o 
   4   9   7      138.10      138.64      4.82 o 
   5   9   7       32.24       37.38      1.63 o 
   6   9   7        0.45        0.78      0.71 o 
  -7  10   7        0.15       -0.46      0.79 o 
  -6  10   7        1.17        2.03      0.81 o 
  -5  10   7        3.49        2.51      0.91 o 
  -4  10   7        3.55        4.08      0.83 o 
  -3  10   7        3.40        3.68      0.79 o 
  -2  10   7      111.92      112.25      1.83 o 
  -1  10   7       97.87       95.44      1.87 o 
   0  10   7       57.61       58.03      1.14 o 
   1  10   7       29.82       27.00      0.92 o 
   2  10   7      105.37      111.29      1.72 o 
   3  10   7       52.92       47.76      1.17 o 
   4  10   7        0.10        0.47      0.68 o 
   5  10   7       27.25       19.91      6.10 o 
   6  10   7        0.45        0.04      1.08 o 
  -7  11   7        2.30        0.91      0.88 o 
  -6  11   7        5.09        6.43      1.03 o 
  -5  11   7       34.15       38.22      1.49 o 
  -4  11   7       15.76       18.23      1.19 o 
  -3  11   7        0.55        0.05      0.61 o 
  -2  11   7        5.79        3.75      0.32 o 
  -1  11   7        9.45        9.68      0.62 o 
   0  11   7       52.97       57.77      1.35 o 
   1  11   7       52.50       60.26      1.31 o 
   2  11   7       52.92       50.59      1.27 o 
   3  11   7       13.67       15.92      0.83 o 
   4  11   7        1.10        0.85      0.73 o 
   5  11   7        0.02       -0.20      0.97 o 
   6  11   7        0.24        1.16      1.08 o 
  -7  12   7        0.62        0.41      1.10 o 
  -6  12   7        1.11        0.58      0.90 o 
  -5  12   7        0.70        2.64      0.90 o 
  -4  12   7        0.38       -0.61      0.75 o 
  -3  12   7       20.61       20.67      1.29 o 
  -2  12   7        8.66        7.84      1.05 o 
  -1  12   7        6.87        8.67      0.79 o 
   0  12   7        1.47        0.54      0.53 o 
   1  12   7        2.49        2.48      0.68 o 
   2  12   7        0.27        0.21      0.62 o 
   3  12   7        2.20        1.38      0.62 o 
   4  12   7       19.16       22.38      1.34 o 
   5  12   7        0.03        0.47      1.08 o 
  -6  13   7        5.65        1.62      1.00 o 
  -5  13   7        3.95        2.53      1.61 o 
  -4  13   7        6.23        9.13      1.06 o 
  -3  13   7       42.35       44.00      1.47 o 
  -2  13   7        0.06        0.23      0.51 o 
  -1  13   7        6.71        8.13      0.68 o 
   0  13   7       14.81       13.41      0.89 o 
   1  13   7       49.42       41.40      1.29 o 
   2  13   7        8.25        8.34      0.94 o 
   3  13   7        0.88        1.52      0.66 o 
   4  13   7       10.02       10.30      1.96 o 
   5  13   7        0.81        0.44      1.07 o 
  -6  14   7        8.27       11.12      2.48 o 
  -5  14   7        0.31       -0.42      0.85 o 
  -4  14   7        7.90        7.47      1.54 o 
  -3  14   7        3.59        2.60      0.99 o 
  -2  14   7        0.02       -0.21      0.33 o 
  -1  14   7        1.47        1.13      0.52 o 
   0  14   7        2.05        1.98      0.80 o 
   1  14   7       44.87       43.40      1.28 o 
   2  14   7        2.48        4.25      0.77 o 
   3  14   7       10.83        9.66      0.86 o 
   4  14   7        1.16       -0.57      1.06 o 
  -5  15   7        4.91        6.51      2.78 o 
  -4  15   7        0.32        0.50      1.01 o 
  -3  15   7        5.01        6.82      1.54 o 
  -2  15   7        1.06        0.84      0.92 o 
  -1  15   7       12.77       15.20      2.22 o 
   0  15   7        1.99        1.53      0.69 o 
   1  15   7        5.71        5.15      1.03 o 
   2  15   7        4.87        1.94      0.87 o 
   3  15   7        0.43       -0.28      0.76 o 
   4  15   7       13.73       17.86      2.06 o 
  -4  16   7        0.22        0.20      0.99 o 
  -3  16   7        1.01        0.36      1.17 o 
  -2  16   7        9.18        9.96      2.07 o 
  -1  16   7        1.08        0.96      0.61 o 
   0  16   7        0.50        0.48      0.56 o 
   1  16   7        0.47        1.20      0.80 o 
   2  16   7        7.11       12.25      1.06 o 
   3  16   7        0.03       -0.64      0.70 o 
  -3  17   7        3.28        4.56      1.27 o 
  -2  17   7       35.09       41.52      1.88 o 
  -1  17   7        0.00        0.40      0.61 o 
   0  17   7       13.26       12.82      1.63 o 
   1  17   7        0.56       -0.49      0.71 o 
   2  17   7        4.03        1.64      0.96 o 
  -2  18   7        0.47        0.65      1.08 o 
  -1  18   7        1.51        2.87      1.81 o 
   0  18   7        0.01        0.24      0.59 o 
   1  18   7        0.00        0.46      0.79 o 
  -8   0   8       32.20       30.88      4.29 o 
  -6   0   8      145.36      138.13      1.60 o 
  -4   0   8      128.59      135.82      3.13 o 
  -2   0   8       33.50       40.13      0.86 o 
   0   0   8       44.56       44.89      1.16 o 
   2   0   8      560.05      535.84      6.73 o 
   4   0   8       30.46       25.31      1.64 o 
   6   0   8        2.77        3.64      1.71 o 
  -8   1   8       19.89       21.03      1.78 o 
  -7   1   8        0.35        0.62      0.84 o 
  -6   1   8        9.09        5.69      3.97 o 
  -5   1   8        0.32        0.16      0.35 o 
  -4   1   8       34.30       37.23      2.22 o 
  -3   1   8       38.96       38.21      0.62 o 
  -2   1   8        2.24        1.97      0.35 o 
  -1   1   8       30.82       32.11      0.89 o 
   0   1   8       18.59       13.87      0.82 o 
   1   1   8       57.90       65.34      1.18 o 
   2   1   8        5.21        7.23      0.71 o 
   3   1   8       78.98       82.13      1.35 o 
   4   1   8      134.06      129.32      2.36 o 
   5   1   8        3.56        2.10      0.52 o 
   6   1   8       15.87       13.99      1.44 o 
   7   1   8       27.62       36.76      2.44 o 
  -8   2   8       44.94       47.05      3.13 o 
  -7   2   8        0.71        0.22      0.66 o 
  -6   2   8        3.67        0.24      1.12 o 
  -5   2   8      105.51      100.61      1.31 o 
  -4   2   8        1.15        1.81      0.47 o 
  -3   2   8      113.72      114.39      1.29 o 
  -2   2   8      224.51      227.53      2.17 o 
  -1   2   8      232.64      231.36      1.82 o 
   0   2   8      122.90      132.53      1.48 o 
   1   2   8      200.00      213.95      1.99 o 
   2   2   8       44.32       43.10      1.10 o 
   3   2   8        0.22        0.25      0.41 o 
   4   2   8       30.11       35.06      0.86 o 
   5   2   8       43.12       41.18      2.68 o 
   6   2   8        3.16        4.74      1.69 o 
  -8   3   8        8.49        7.92      1.56 o 
  -7   3   8        3.74        2.54      0.85 o 
  -6   3   8       81.55       86.55      1.45 o 
  -5   3   8       13.47       14.13      0.83 o 
  -4   3   8      102.94       88.24      1.28 o 
  -3   3   8       15.11       16.02      0.62 o 
  -2   3   8       17.86       25.56      3.47 o 
  -1   3   8      130.71      138.19      1.21 o 
   0   3   8      133.44      129.54      1.27 o 
   1   3   8      109.30      108.46      1.27 o 
   2   3   8        5.27        7.49      0.52 o 
   3   3   8        1.63        1.71      0.73 o 
   4   3   8        7.01        4.66      0.69 o 
   5   3   8       25.64       28.49      1.24 o 
   6   3   8        6.75        6.97      1.52 o 
  -8   4   8        1.53        0.99      1.51 o 
  -7   4   8        2.51        1.25      0.56 o 
  -6   4   8       37.12       35.12      1.22 o 
  -5   4   8        4.27        4.14      1.15 o 
  -4   4   8        6.20        6.29      0.75 o 
  -3   4   8        2.17        1.19      0.47 o 
  -2   4   8      341.80      336.71      3.07 o 
  -1   4   8       42.26       43.07      2.05 o 
   0   4   8       16.40       20.72      0.60 o 
   1   4   8      128.13      123.10      1.20 o 
   2   4   8        1.10        0.33      0.47 o 
   3   4   8       26.32       26.56      1.01 o 
   4   4   8       15.65       22.39      1.41 o 
   5   4   8       15.26       11.85      2.07 o 
   6   4   8        0.55        1.10      1.22 o 
  -8   5   8       37.54       34.76      2.11 o 
  -7   5   8        1.34        1.83      0.73 o 
  -6   5   8      173.90      168.98      2.89 o 
  -5   5   8        1.22        1.73      0.65 o 
  -4   5   8        1.03        1.26      0.52 o 
  -3   5   8        1.59        1.66      0.76 o 
  -2   5   8      236.01      247.23      2.93 o 
  -1   5   8       68.59       69.00      0.83 o 
   0   5   8       44.61       38.61      0.76 o 
   1   5   8       24.09       24.84      0.73 o 
   2   5   8        0.33       -0.04      0.35 o 
   3   5   8        9.36        9.38      0.73 o 
   4   5   8       10.72       13.20      2.03 o 
   5   5   8        0.24        0.21      0.70 o 
   6   5   8        0.00       -0.43      1.13 o 
  -8   6   8        3.42        3.27      0.94 o 
  -7   6   8        1.74        1.37      0.67 o 
  -6   6   8        6.88        7.44      0.81 o 
  -5   6   8        5.95        6.57      0.87 o 
  -4   6   8        0.92        0.84      0.65 o 
  -3   6   8       72.66       74.52      1.46 o 
  -2   6   8      124.94      130.43      2.00 o 
  -1   6   8      387.94      387.56      2.75 o 
   0   6   8        4.53        2.88      0.54 o 
   1   6   8      270.26      268.68      2.32 o 
   2   6   8      174.52      170.28      1.79 o 
   3   6   8       34.51       30.81      0.78 o 
   4   6   8       14.99       12.14      0.87 o 
   5   6   8        7.44       10.40      1.10 o 
   6   6   8        1.92        0.09      0.59 o 
  -7   7   8        3.63        1.65      0.72 o 
  -6   7   8       15.76       15.95      1.15 o 
  -5   7   8        9.38        8.71      0.88 o 
  -4   7   8        0.88        0.26      0.56 o 
  -3   7   8       41.98       41.76      1.29 o 
  -2   7   8        0.88        1.60      0.72 o 
  -1   7   8       31.13       36.68      0.86 o 
   0   7   8      160.50      149.29      1.48 o 
   1   7   8       23.97       27.40      0.76 o 
   2   7   8      218.85      206.06      2.05 o 
   3   7   8       11.22       10.20      0.71 o 
   4   7   8        9.65       10.05      1.02 o 
   5   7   8        0.64        1.16      0.76 o 
   6   7   8        0.36        0.74      0.82 o 
  -7   8   8        0.72        0.15      0.72 o 
  -6   8   8        9.61        9.52      0.93 o 
  -5   8   8        1.40        1.09      0.69 o 
  -4   8   8       59.58       63.91      1.68 o 
  -3   8   8       37.66       41.18      1.46 o 
  -2   8   8       27.49       27.46      1.08 o 
  -1   8   8        3.00        3.02      0.30 o 
   0   8   8       16.87       15.99      0.63 o 
   1   8   8       65.50       58.65      1.01 o 
   2   8   8        9.30       10.30      0.64 o 
   3   8   8       61.86       58.17      1.00 o 
   4   8   8        0.12        0.41      0.37 o 
   5   8   8        8.32       12.61      0.98 o 
   6   8   8        4.95        5.28      0.90 o 
  -7   9   8        1.02       -0.24      0.74 o 
  -6   9   8        5.79        4.90      1.01 o 
  -5   9   8       71.65       79.26      2.21 o 
  -4   9   8        0.73        0.76      0.80 o 
  -3   9   8       25.87       29.03      1.27 o 
  -2   9   8       17.33       20.47      1.48 o 
  -1   9   8       16.89       12.13      0.55 o 
   0   9   8       28.98       26.78      0.67 o 
   1   9   8       35.08       39.99      0.86 o 
   2   9   8        2.23        2.47      0.58 o 
   3   9   8        1.17        0.31      0.47 o 
   4   9   8       34.91       31.24      1.14 o 
   5   9   8       10.01       16.55      1.02 o 
  -7  10   8        0.79        1.31      1.00 o 
  -6  10   8        0.21        0.22      0.78 o 
  -5  10   8        0.09        0.14      0.77 o 
  -4  10   8        2.80        2.16      0.92 o 
  -3  10   8        5.70        5.27      1.02 o 
  -2  10   8        5.76        5.50      0.87 o 
  -1  10   8        0.02        0.33      0.24 o 
   0  10   8        0.83        1.03      0.37 o 
   1  10   8       46.56       45.44      0.93 o 
   2  10   8        0.21       -0.02      0.41 o 
   3  10   8        4.69        4.24      0.78 o 
   4  10   8        0.18        0.19      0.59 o 
   5  10   8        0.64        1.09      0.85 o 
  -6  11   8        2.74        1.51      0.91 o 
  -5  11   8        0.09        0.25      0.76 o 
  -4  11   8        0.59        1.54      0.93 o 
  -3  11   8        0.88        0.60      0.90 o 
  -2  11   8        0.08        0.61      0.81 o 
  -1  11   8       10.73       11.53      0.43 o 
   0  11   8       12.80       10.12      0.53 o 
   1  11   8       40.57       42.00      1.05 o 
   2  11   8        8.54        6.41      0.78 o 
   3  11   8        9.21        8.50      0.69 o 
   4  11   8        0.09        0.63      0.81 o 
   5  11   8        0.17        0.63      0.69 o 
  -6  12   8       30.08       32.99      1.53 o 
  -5  12   8        0.58        1.21      0.93 o 
  -4  12   8        5.79        6.39      1.17 o 
  -3  12   8       10.57       13.68      1.24 o 
  -2  12   8        0.58        1.18      0.84 o 
  -1  12   8       79.10       80.04      2.10 o 
   0  12   8        0.08       -0.03      0.62 o 
   1  12   8       41.00       40.01      1.14 o 
   2  12   8        2.59        1.15      0.57 o 
   3  12   8       11.47        7.17      1.06 o 
   4  12   8        0.04        0.56      0.80 o 
  -5  13   8        9.98       16.46      1.52 o 
  -4  13   8        1.00        1.21      1.04 o 
  -3  13   8        1.88        1.84      0.94 o 
  -2  13   8       11.93       14.59      1.20 o 
  -1  13   8       14.21       12.67      2.23 o 
   0  13   8       11.92       11.14      1.61 o 
   1  13   8       36.29       30.60      1.07 o 
   2  13   8       17.97       20.43      1.37 o 
   3  13   8        1.16        3.06      0.82 o 
   4  13   8        0.10        0.63      1.02 o 
  -5  14   8        5.07        3.82      1.20 o 
  -4  14   8       38.43       50.53      1.97 o 
  -3  14   8       12.94       14.79      2.69 o 
  -2  14   8       22.89       25.01      1.50 o 
  -1  14   8        0.00        1.25      0.94 o 
   0  14   8       11.58       10.55      1.52 o 
   1  14   8        1.15        0.24      0.66 o 
   2  14   8        1.74        4.13      0.81 o 
   3  14   8        2.55        2.22      0.72 o 
  -4  15   8        4.72        5.61      1.47 o 
  -3  15   8        0.69        0.79      1.15 o 
  -2  15   8       19.36       22.03      3.88 o 
  -1  15   8       14.60       13.87      3.27 o 
   0  15   8        8.82        6.48      1.29 o 
   1  15   8       30.43       34.58      1.50 o 
   2  15   8       20.50       24.16      1.18 o 
   3  15   8        0.49        0.57      0.70 o 
  -3  16   8        1.63        3.32      1.26 o 
  -2  16   8        1.25        1.81      1.16 o 
  -1  16   8        1.18        0.68      0.97 o 
   0  16   8        0.01        0.13      0.66 o 
   1  16   8        0.69        1.15      0.76 o 
   2  16   8        0.88        0.82      0.78 o 
  -1  17   8        1.54        1.53      1.08 o 
   0  17   8        6.17        1.44      1.80 o 
  -7   0   9       24.82       24.92      4.06 o 
  -5   0   9        0.09       -0.28      1.08 o 
  -3   0   9       32.86       37.22      1.07 o 
  -1   0   9      181.80      199.15      2.79 o 
   1   0   9        8.39        8.80      1.06 o 
   3   0   9       15.89       14.81      1.05 o 
   5   0   9       75.87       83.76      3.10 o 
  -7   1   9        0.08       -0.22      0.89 o 
  -5   1   9       65.90       66.00      0.99 o 
  -4   1   9       58.60       64.72      1.68 o 
  -3   1   9       24.39       25.63      0.53 o 
  -2   1   9       88.79       92.99      1.04 o 
  -1   1   9        0.41        0.20      0.43 o 
   0   1   9       24.75       26.89      1.03 o 
   1   1   9       48.32       44.92      1.14 o 
   2   1   9        1.64        1.91      0.58 o 
   3   1   9        8.33        8.49      0.66 o 
   4   1   9       11.19       10.34      0.77 o 
   5   1   9        0.83        0.94      0.61 o 
   6   1   9        1.03        2.30      1.31 o 
  -7   2   9        0.35       -0.19      1.24 o 
  -6   2   9        4.26        0.06      1.27 o 
  -5   2   9       43.31       38.07      0.82 o 
  -4   2   9       58.69       63.38      2.64 o 
  -3   2   9        0.16       -0.18      0.34 o 
  -2   2   9      118.90      115.56      1.61 o 
  -1   2   9      148.71      158.04      2.20 o 
   0   2   9      158.24      148.93      1.79 o 
   1   2   9        3.61        6.37      1.51 o 
   2   2   9       15.67       16.13      0.72 o 
   3   2   9        0.52        0.24      0.51 o 
   4   2   9       31.58       31.85      1.13 o 
   5   2   9        0.70        0.91      0.60 o 
   6   2   9        5.02        3.92      1.31 o 
  -7   3   9        0.01       -0.20      1.07 o 
  -6   3   9        2.08        1.65      0.59 o 
  -5   3   9        3.05        1.95      0.70 o 
  -4   3   9        4.42        4.63      0.52 o 
  -3   3   9      145.31      152.78      1.64 o 
  -2   3   9       76.91       89.44      4.52 o 
  -1   3   9      199.58      212.80      1.77 o 
   0   3   9        2.30        2.09      0.51 o 
   1   3   9       25.08       25.08      0.70 o 
   2   3   9        2.80        3.28      0.59 o 
   3   3   9        7.14        4.44      0.88 o 
   4   3   9        5.90        4.26      0.76 o 
   5   3   9       10.08       13.49      1.26 o 
   6   3   9        3.88        0.50      1.42 o 
  -7   4   9        1.43        0.51      1.36 o 
  -6   4   9        1.10        1.20      0.61 o 
  -5   4   9        8.48        8.83      1.76 o 
  -4   4   9       13.59       14.72      0.95 o 
  -3   4   9       15.92       13.74      3.32 o 
  -2   4   9       31.07       33.73      1.54 o 
  -1   4   9       15.16       19.09      0.57 o 
   0   4   9      125.97      120.26      1.24 o 
   1   4   9       10.79        7.99      0.61 o 
   2   4   9       49.95       51.48      0.99 o 
   3   4   9        5.52        4.37      0.76 o 
   4   4   9        2.09        2.18      0.72 o 
   5   4   9        0.52        0.49      0.90 o 
  -7   5   9        0.19        0.44      1.17 o 
  -6   5   9       13.70       14.83      2.77 o 
  -5   5   9        4.20        6.92      1.35 o 
  -4   5   9       20.93       24.57      0.91 o 
  -3   5   9       29.69       34.69      1.12 o 
  -2   5   9        2.38        2.24      0.78 o 
  -1   5   9       65.97       59.55      0.96 o 
   0   5   9        9.37        8.13      1.09 o 
   1   5   9      122.91      114.60      1.32 o 
   2   5   9       42.15       42.52      0.94 o 
   3   5   9        9.89       11.43      0.80 o 
   4   5   9        0.04       -0.04      0.58 o 
   5   5   9       59.72       68.77      1.87 o 
  -7   6   9        9.49        8.18      1.94 o 
  -6   6   9        7.05        4.34      0.94 o 
  -5   6   9        2.56        2.67      0.66 o 
  -4   6   9        2.98        7.31      0.73 o 
  -3   6   9       13.64       15.60      0.94 o 
  -2   6   9      195.24      198.97      2.54 o 
  -1   6   9       27.49       25.05      0.52 o 
   0   6   9       28.39       24.44      0.63 o 
   1   6   9        8.21        9.63      0.95 o 
   2   6   9        2.60        1.76      0.48 o 
   3   6   9        1.83        1.42      0.47 o 
   4   6   9       20.83       29.55      1.37 o 
   5   6   9       16.28       15.62      1.06 o 
  -7   7   9        0.08        0.36      0.64 o 
  -6   7   9        6.84        6.36      1.16 o 
  -5   7   9        0.40        0.69      0.64 o 
  -4   7   9       16.33       17.57      0.98 o 
  -3   7   9       22.54       21.64      0.99 o 
  -2   7   9       12.46        7.86      0.94 o 
  -1   7   9       84.59       85.69      1.90 o 
   0   7   9        0.02       -0.17      0.34 o 
   1   7   9       25.75       26.80      0.72 o 
   2   7   9       23.11       22.93      0.76 o 
   3   7   9       12.28       14.62      0.71 o 
   4   7   9        9.01       10.80      1.03 o 
   5   7   9        1.34        1.73      0.81 o 
  -6   8   9        0.02       -0.06      0.65 o 
  -5   8   9        6.21        9.88      1.03 o 
  -4   8   9        2.34        1.38      0.83 o 
  -3   8   9       23.62       21.87      1.06 o 
  -2   8   9        0.11        0.63      0.69 o 
  -1   8   9       89.47       88.89      1.76 o 
   0   8   9        0.50        1.73      0.50 o 
   1   8   9        4.56        5.73      0.71 o 
   2   8   9        2.55        3.93      0.64 o 
   3   8   9        0.95        1.20      0.51 o 
   4   8   9        5.88        7.90      0.85 o 
   5   8   9        0.54        0.92      0.93 o 
  -6   9   9        4.02        5.21      0.99 o 
  -5   9   9        3.21        2.10      1.34 o 
  -4   9   9        8.50       10.53      1.23 o 
  -3   9   9        6.70        5.13      1.11 o 
  -2   9   9        6.42        4.96      1.00 o 
  -1   9   9       10.13        8.31      0.30 o 
   0   9   9        0.72        0.20      0.32 o 
   1   9   9       11.22        7.85      0.96 o 
   2   9   9       39.99       32.63      1.08 o 
   3   9   9        3.18        3.17      0.62 o 
   4   9   9        1.64        1.33      0.83 o 
  -6  10   9        0.21        0.42      0.89 o 
  -5  10   9       54.26       55.74      2.12 o 
  -4  10   9       25.05       32.97      1.33 o 
  -3  10   9       40.46       41.27      1.67 o 
  -2  10   9       26.58       25.36      1.28 o 
  -1  10   9        0.25        1.04      0.77 o 
   0  10   9        1.55        1.95      0.40 o 
   1  10   9       20.33       25.31      0.76 o 
   2  10   9        7.93        9.08      0.68 o 
   3  10   9        1.67        2.84      0.55 o 
   4  10   9        7.96        8.51      0.97 o 
  -5  11   9        9.46       11.94      2.61 o 
  -4  11   9        0.69        1.58      0.91 o 
  -3  11   9       14.08       14.65      1.42 o 
  -2  11   9       15.14       17.91      1.28 o 
  -1  11   9        0.92        0.73      0.82 o 
   0  11   9        0.02        0.16      0.33 o 
   1  11   9        1.85        2.09      0.50 o 
   2  11   9        0.12       -0.08      0.42 o 
   3  11   9        7.15        2.96      0.99 o 
   4  11   9        1.96        1.83      0.88 o 
  -5  12   9       15.84       24.84      2.54 o 
  -4  12   9       21.28       21.83      1.52 o 
  -3  12   9        0.82        1.05      0.88 o 
  -2  12   9        5.07        4.78      1.24 o 
  -1  12   9        1.10        0.99      0.95 o 
   0  12   9        0.44        0.85      0.44 o 
   1  12   9        8.66        9.66      0.82 o 
   2  12   9        8.29        7.47      0.70 o 
   3  12   9        0.12        0.70      0.54 o 
  -4  13   9        1.06        0.95      1.07 o 
  -3  13   9        2.38        1.36      0.93 o 
  -2  13   9        0.26        0.02      0.74 o 
  -1  13   9       17.69       24.66      1.50 o 
   0  13   9        0.04        0.15      0.88 o 
   1  13   9        8.19        6.91      0.63 o 
   2  13   9        3.92        2.21      1.19 o 
   3  13   9       22.23       25.35      1.03 o 
  -3  14   9        5.46        5.20      1.20 o 
  -2  14   9       10.49       10.43      2.02 o 
  -1  14   9        0.04       -0.48      0.89 o 
   0  14   9       22.53       25.52      1.44 o 
   1  14   9        5.38        2.76      0.60 o 
   2  14   9        0.04       -0.12      0.51 o 
  -2  15   9        1.04        0.13      1.05 o 
  -1  15   9        6.82        4.47      1.43 o 
   0  15   9        0.03        1.25      1.09 o 
   1  15   9       12.49        6.87      1.11 o 
  -2   0  10       51.79       47.57      1.22 o 
   0   0  10       14.82       15.87      1.49 o 
   2   0  10       11.49       15.09      1.92 o 
   4   0  10       32.79       32.29      1.44 o 
  -7   1  10        0.89       -0.29      1.68 o 
  -5   1  10       18.45       23.06      2.61 o 
  -4   1  10        0.27        1.20      1.23 o 
  -3   1  10       24.33       27.84      0.69 o 
  -2   1  10        1.24        1.36      0.30 o 
  -1   1  10       73.36       72.86      1.22 o 
   0   1  10        0.18        0.15      0.58 o 
   1   1  10        3.53        2.31      0.74 o 
   2   1  10        0.86        2.61      1.53 o 
   3   1  10        4.82        7.83      0.67 o 
   4   1  10        6.02        8.99      1.42 o 
   5   1  10        5.74        5.20      2.90 o 
  -5   2  10        2.91        0.23      2.72 o 
  -4   2  10       16.28       17.80      0.68 o 
  -3   2  10        0.16        0.40      0.40 o 
  -2   2  10      146.63      137.08      2.94 o 
  -1   2  10        2.19        3.28      0.50 o 
   0   2  10        4.37        4.82      0.56 o 
   1   2  10        2.72        2.52      0.60 o 
   2   2  10       15.05       14.45      0.79 o 
   3   2  10        0.04       -0.46      0.53 o 
   4   2  10        1.84        2.98      0.77 o 
   5   2  10        1.08        1.09      1.52 o 
  -6   3  10       14.47       16.20      1.84 o 
  -5   3  10       12.15        0.17      1.68 o 
  -4   3  10        0.73        1.35      0.69 o 
  -3   3  10       18.57       17.93      0.73 o 
  -2   3  10       63.19       52.82      2.28 o 
  -1   3  10       37.08       41.63      0.95 o 
   0   3  10        1.37        0.00      0.42 o 
   1   3  10       10.49       10.76      0.60 o 
   2   3  10        3.62        3.74      0.62 o 
   3   3  10        4.17        4.65      0.87 o 
   4   3  10       37.56       47.57      1.46 o 
   5   3  10       37.16       40.07      2.34 o 
  -6   4  10        0.87       -0.46      1.60 o 
  -5   4  10        0.01       -0.47      0.67 o 
  -4   4  10       31.58       30.32      0.92 o 
  -3   4  10        8.77        2.83      1.41 o 
  -2   4  10        0.00       -0.63      0.63 o 
  -1   4  10       48.82       48.41      1.01 o 
   0   4  10       15.05       17.43      0.61 o 
   1   4  10        4.17        4.26      0.60 o 
   2   4  10       17.61       18.31      1.02 o 
   3   4  10       16.43       17.93      1.86 o 
   4   4  10        9.82       10.71      2.08 o 
  -6   5  10        0.26        0.06      1.04 o 
  -5   5  10       42.67       50.42      2.15 o 
  -4   5  10       10.24       10.10      1.07 o 
  -3   5  10       12.87       12.26      2.25 o 
  -2   5  10        0.70        1.13      0.62 o 
  -1   5  10        6.52        5.86      0.44 o 
   0   5  10       25.08       17.74      0.66 o 
   1   5  10        4.27        2.95      0.73 o 
   2   5  10        5.36        6.34      0.68 o 
   3   5  10       24.78       33.94      1.20 o 
   4   5  10        6.46        2.53      0.82 o 
  -6   6  10        0.23       -0.09      1.15 o 
  -5   6  10       14.65       14.09      2.67 o 
  -4   6  10       25.83       28.16      1.06 o 
  -3   6  10       13.03       11.05      3.76 o 
  -2   6  10       19.44       22.19      0.99 o 
  -1   6  10        0.40        0.21      0.18 o 
   0   6  10        0.18       -0.04      0.33 o 
   1   6  10        1.65        1.89      0.62 o 
   2   6  10        0.55        0.65      0.48 o 
   3   6  10        4.75        4.87      0.90 o 
   4   6  10        0.01        0.26      0.78 o 
  -6   7  10        9.09        9.77      1.75 o 
  -5   7  10       18.66       14.58      2.67 o 
  -4   7  10       30.46       32.85      1.23 o 
  -3   7  10       49.09       53.74      1.44 o 
  -2   7  10       30.61       27.36      1.09 o 
  -1   7  10        4.07        3.58      0.92 o 
   0   7  10        0.07        0.11      0.37 o 
   1   7  10        0.02        0.35      0.42 o 
   2   7  10        9.65        6.01      1.43 o 
   3   7  10       15.69       18.33      0.95 o 
   4   7  10        1.44        0.91      0.88 o 
  -5   8  10       25.70       31.07      1.47 o 
  -4   8  10        0.72        0.84      0.85 o 
  -3   8  10       30.95       28.39      1.32 o 
  -2   8  10       29.01       28.75      1.31 o 
  -1   8  10        0.06        0.76      0.87 o 
   0   8  10        0.03        0.13      0.33 o 
   1   8  10        4.85        7.08      0.90 o 
   2   8  10        6.52        3.62      0.98 o 
   3   8  10        0.47        1.11      0.55 o 
   4   8  10        0.30        0.85      0.98 o 
  -5   9  10        0.13       -0.55      0.89 o 
  -4   9  10       11.21       11.53      1.20 o 
  -3   9  10       22.07       22.46      1.40 o 
  -2   9  10        0.01       -0.05      0.71 o 
  -1   9  10        1.58        1.78      0.87 o 
   0   9  10        0.32        0.47      0.76 o 
   1   9  10        5.16        4.19      0.83 o 
   2   9  10        1.36        0.77      0.54 o 
   3   9  10        6.45        3.32      1.06 o 
  -5  10  10        1.27        0.77      0.83 o 
  -4  10  10       22.62       30.06      1.50 o 
  -3  10  10        1.45        1.11      0.94 o 
  -2  10  10       14.50       20.81      1.19 o 
  -1  10  10        3.49        8.47      1.01 o 
   0  10  10        7.72        6.19      2.85 o 
   1  10  10        0.04        0.31      0.41 o 
   2  10  10        2.76        2.33      0.66 o 
   3  10  10        0.66        0.01      0.46 o 
  -4  11  10        0.28       -0.05      0.93 o 
  -3  11  10        0.98        0.39      0.90 o 
  -2  11  10        7.76       12.04      2.50 o 
  -1  11  10        0.02        0.06      0.87 o 
   0  11  10        0.48       -0.49      0.98 o 
   1  11  10       23.44       22.67      0.95 o 
   2  11  10        9.99        9.45      1.05 o 
  -3  12  10        1.64        1.26      0.91 o 
  -2  12  10       22.37       26.45      1.41 o 
  -1  12  10       18.41       25.28      1.67 o 
   0  12  10        6.77       12.76      2.55 o 
   1  12  10        0.25       -0.04      0.63 o 
  -2  13  10        0.21       -0.12      0.89 o 
  -1  13  10       11.24       16.83      1.34 o 
   0  13  10        0.50        2.15      0.99 o 
  -1   0  11        2.11        1.26      0.78 o 
   1   0  11        1.17       -0.63      1.07 o 
   3   0  11       16.03       20.48      1.66 o 
  -3   1  11        1.50        0.52      1.74 o 
  -2   1  11        5.87        3.36      0.70 o 
  -1   1  11       40.25       44.28      0.87 o 
   0   1  11        0.15        0.23      0.49 o 
   1   1  11        2.92        2.72      0.97 o 
   2   1  11       10.66       17.83      0.87 o 
   3   1  11        0.55       -0.11      0.57 o 
  -4   2  11        1.20        0.41      1.85 o 
  -2   2  11       30.89       34.63      2.08 o 
  -1   2  11        7.37       10.66      0.73 o 
   0   2  11        9.01        6.06      1.24 o 
   1   2  11        3.02        2.48      0.73 o 
   2   2  11        0.90        0.52      0.57 o 
   3   2  11       16.42       20.02      0.96 o 
  -4   3  11        0.14        1.22      1.91 o 
  -3   3  11        4.58        5.68      1.48 o 
  -2   3  11        7.30        5.10      1.52 o 
  -1   3  11        9.63       15.15      0.91 o 
   0   3  11        0.04        0.26      0.40 o 
   1   3  11        3.77        2.61      0.99 o 
   2   3  11        0.33        0.31      0.62 o 
   3   3  11        2.50        4.38      0.87 o 
  -5   4  11        1.02       -0.18      1.40 o 
  -4   4  11        5.29        4.81      1.56 o 
  -3   4  11        4.45        6.58      1.28 o 
  -2   4  11       23.60       22.27      0.89 o 
  -1   4  11       16.42       12.66      2.46 o 
   0   4  11        4.38        2.22      0.85 o 
   1   4  11        0.09       -0.05      0.45 o 
   2   4  11       21.77       21.76      1.26 o 
   3   4  11        1.69        0.53      1.09 o 
  -5   5  11        0.54        0.50      1.29 o 
  -4   5  11        1.01        1.23      0.88 o 
  -3   5  11        0.00        0.17      0.49 o 
  -2   5  11        0.00       -0.24      0.51 o 
  -1   5  11        4.33        3.75      1.71 o 
   0   5  11        0.79        0.22      0.34 o 
   1   5  11        2.25        0.58      0.44 o 
   2   5  11        1.21       -0.03      0.56 o 
   3   5  11        5.66        2.07      1.63 o 
  -5   6  11        2.34        2.48      1.60 o 
  -4   6  11        0.20        0.30      0.52 o 
  -3   6  11        0.02        0.03      0.44 o 
  -2   6  11        0.04        0.19      0.70 o 
  -1   6  11        1.93        1.70      1.12 o 
   0   6  11        0.80        0.31      0.68 o 
   1   6  11        5.42        0.90      0.57 o 
   2   6  11        4.56        2.50      0.88 o 
   3   6  11        0.62        0.57      0.68 o 
  -4   7  11        0.68        0.47      0.62 o 
  -3   7  11        5.39        4.52      1.28 o 
  -2   7  11       11.23       14.10      2.57 o 
  -1   7  11        3.06        1.40      0.79 o 
   0   7  11        1.52        0.11      0.62 o 
   1   7  11        0.12       -0.08      0.39 o 
   2   7  11        1.83        1.77      0.63 o 
  -4   8  11        3.31        2.51      0.81 o 
  -3   8  11        0.02        0.46      0.83 o 
  -2   8  11        7.99       10.67      2.55 o 
  -1   8  11       10.28       15.25      1.19 o 
   0   8  11        0.13        0.31      0.74 o 
   1   8  11       19.47       22.60      1.46 o 
   2   8  11        5.40        6.78      1.68 o 
  -3   9  11        9.46        9.46      2.41 o 
  -2   9  11        0.17        0.29      0.69 o 
  -1   9  11       16.36       23.71      1.33 o 
   0   9  11        0.07        0.33      0.72 o 
   1   9  11       10.17        6.90      2.82 o 
  -3  10  11        0.56        0.32      0.73 o 
  -2  10  11        1.04        1.93      0.85 o 
  -1  10  11       19.89       30.63      1.50 o 
   0  10  11        0.68        1.16      0.84 o 
   1  10  11       18.78       26.63      1.80 o 
  -1  11  11        2.25        0.93      2.96 o 
   0   0  12        3.52        0.87      0.89 o 
   2   0  12       15.97       20.78      1.28 o 
  -2   1  12       18.36       18.14      2.67 o 
  -1   1  12        2.45       -0.35      1.11 o 
   0   1  12        0.85       -0.01      0.48 o 
   1   1  12        8.53       11.09      0.98 o 
   2   1  12        0.07       -0.03      0.57 o 
  -3   2  12        2.80        0.17      1.68 o 
  -2   2  12        1.79        1.34      1.16 o 
  -1   2  12        7.86        0.55      1.23 o 
   0   2  12        1.67        0.70      0.83 o 
   1   2  12        1.74        0.58      0.56 o 
  -3   3  12        5.26        2.88      2.52 o 
  -2   3  12        0.23        0.64      0.99 o 
  -1   3  12        8.20        0.28      0.90 o 
   0   3  12        3.51        1.91      1.53 o 
   1   3  12       23.46       30.17      1.26 o 
  -3   4  12        1.51        1.87      1.43 o 
  -2   4  12        6.36        5.84      1.40 o 
  -1   4  12       11.79       12.51      1.12 o 
   0   4  12        1.25        0.03      0.78 o 
   1   4  12        1.76        0.11      0.97 o 
  -3   5  12        4.31        1.48      2.24 o 
  -2   5  12        7.80       10.06      1.60 o 
  -1   5  12        0.00        0.04      0.62 o 
   0   5  12        1.55        0.77      0.74 o 
   1   5  12        9.43        3.42      3.77 o 
  -2   6  12        4.60        5.47      1.37 o 
  -1   6  12        8.91        0.65      1.24 o 
   0   6  12        0.02        0.18      0.76 o 
  -1   7  12        7.61        0.21      0.90 o 
                                                 
